# Supplementary material for: Genome-Wide Essentiality Analysis of Mycobacterium abscessus by Saturated Transposon Mutagenesis and Deep Sequencing
Source: mBio. 2021 Jun 15;12(3):e01049-21. doi: 10.1128/mBio.01049-21 (PMC8262987; doi:10.1128/mBio.01049-21)
Supplement: DATA SET S1 [file mbio.01049-21-sd001.xls]

## Sheet: Dataset S1A
Overall information from essentiality analysis by HMM (Hidden Markov Model )
Essentiality of TA sites (total 91240 TA sites) : ES=6189, GD=2447, NE=72645, GA=9959
TA Site	Detected in total no. of Tn pools	average read counts	Normalized read counts	Essentiality State	Locus_ID	Matches Non Permissive Motif	Consecutive_TAs(<10bp)	tRNA	sORF	rRNA	5UTR	Promoter	Terminator
35	0	0	0	ES	MAB_0001_(dnaA)		TRUE
42	0	0	0	ES	MAB_0001_(dnaA)		TRUE
79	0	0	0	ES	MAB_0001_(dnaA)
126	0	0	0	ES	MAB_0001_(dnaA)
225	0	0	0	ES	MAB_0001_(dnaA)
275	0	0	0	ES	MAB_0001_(dnaA)
375	0	0	0	ES	MAB_0001_(dnaA)
400	0	0	0	ES	MAB_0001_(dnaA)
447	0	0	0	ES	MAB_0001_(dnaA)
466	0	0	0	ES	MAB_0001_(dnaA)
486	0	0	0	ES	MAB_0001_(dnaA)
553	0	0	0	ES	MAB_0001_(dnaA)
605	0	0	0	ES	MAB_0001_(dnaA)
622	0	0	0	ES	MAB_0001_(dnaA)
658	0	0	0	ES	MAB_0001_(dnaA)		TRUE
666	0	0	0	ES	MAB_0001_(dnaA)		TRUE
736	0	0	0	ES	MAB_0001_(dnaA)
795	0	0	0	ES	MAB_0001_(dnaA)
909	0	0	0	ES	MAB_0001_(dnaA)
1053	0	0	0	ES	MAB_0001_(dnaA)		TRUE
1056	0	0	0	ES	MAB_0001_(dnaA)		TRUE
1119	0	0	0	ES	MAB_0001_(dnaA)
1219	0	0	0	ES	MAB_0001_(dnaA)
1257	0	0	0	ES	MAB_0001_(dnaA)
1297	0	0	0	ES	MAB_0001_(dnaA)
1375	0	0	0	ES	MAB_0001_(dnaA)
1517	5	4.2	2	NE									TRUE
1546	10	119.5	124	NE			TRUE
1554	10	48.2	43	NE			TRUE
1785	1	1	0	ES
1818	0	0	0	ES			TRUE
1821	0	0	0	ES			TRUE
1824	0	0	0	ES			TRUE
1839	0	0	0	ES			TRUE					TRUE
1843	0	0	0	ES			TRUE					TRUE
1856	0	0	0	ES								TRUE
1904	0	0	0	ES		TRUE						TRUE
1972	10	83.6	79	NE								TRUE
2164	0	0	0	ES							TRUE	TRUE
2349	0	0	0	ES	MAB_0002_(dnaN)
2368	0	0	0	ES	MAB_0002_(dnaN)
2386	0	0	0	ES	MAB_0002_(dnaN)
2410	0	0	0	ES	MAB_0002_(dnaN)
2432	0	0	0	ES	MAB_0002_(dnaN)
2544	0	0	0	ES	MAB_0002_(dnaN)
2666	0	0	0	ES	MAB_0002_(dnaN)
2680	0	0	0	ES	MAB_0002_(dnaN)
2785	1	1	0	ES	MAB_0002_(dnaN)
2891	0	0	0	ES	MAB_0002_(dnaN)	TRUE
2918	0	0	0	ES	MAB_0002_(dnaN)
3183	0	0	0	ES	MAB_0002_(dnaN)
3262	0	0	0	ES	MAB_0002_(dnaN)
3311	0	0	0	ES	MAB_0002_(dnaN)							TRUE
3330	0	0	0	ES	MAB_0002_(dnaN)		TRUE					TRUE
3336	0	0	0	ES	MAB_0002_(dnaN)		TRUE					TRUE
3340	0	0	0	ES	MAB_0002_(dnaN)		TRUE					TRUE
3366	10	5.3	6	NE	MAB_0002_(dnaN)							TRUE
3381	10	310.7	268	NE								TRUE
3411	10	43.4	49	NE								TRUE
3441	10	11.7	10	NE	MAB_0003_(gnD)							TRUE
3503	10	39.7	30	NE	MAB_0003_(gnD)							TRUE
3630	10	21.3	21	NE	MAB_0003_(gnD)
3663	10	93.8	85	NE	MAB_0003_(gnD)		TRUE
3673	7	9.42857	6	NE	MAB_0003_(gnD)		TRUE
3711	10	34.7	33	NE	MAB_0003_(gnD)
3727	1	1	0	NE	MAB_0003_(gnD)		TRUE
3734	10	34.1	30	NE	MAB_0003_(gnD)		TRUE
3736	8	12	8	NE	MAB_0003_(gnD)		TRUE
3782	2	2	0	NE	MAB_0003_(gnD)							TRUE
3908	10	43.5	44	NE	MAB_0003_(gnD)							TRUE
3925	7	18.4286	12	NE	MAB_0003_(gnD)							TRUE
3938	10	33.8	31	NE	MAB_0003_(gnD)						TRUE	TRUE
3956	10	62.9	59	NE	MAB_0003_(gnD)						TRUE	TRUE
3968	10	135.9	130	NE	MAB_0003_(gnD)						TRUE	TRUE
4059	10	157.9	148	NE	MAB_0003_(gnD)						TRUE	TRUE
4105	10	208.8	191	NE	MAB_0003_(gnD)		TRUE				TRUE	TRUE
4115	10	59.1	54	NE	MAB_0003_(gnD)		TRUE				TRUE	TRUE
4162	10	213.9	200	NE	MAB_0003_(gnD)						TRUE	TRUE
4200	6	11.6667	6	NE	MAB_0003_(gnD)						TRUE	TRUE
4335	10	923.6	853	NE	MAB_0004_(recF)		TRUE
4339	10	343.7	320	NE	MAB_0004_(recF)		TRUE
4354	9	18.5556	16	NE	MAB_0004_(recF)
4431	0	0	0	NE	MAB_0004_(recF)
4464	7	2.14286	1	NE	MAB_0004_(recF)
4492	0	0	0	NE	MAB_0004_(recF)	TRUE
4517	10	46.3	38	NE	MAB_0004_(recF)
4540	8	4.25	3	NE	MAB_0004_(recF)
4610	10	95.3	91	NE	MAB_0004_(recF)
4791	10	127.5	107	NE	MAB_0004_(recF)
4937	0	0	0	NE	MAB_0004_(recF)
4980	10	30.1	21	NE	MAB_0004_(recF)
5015	0	0	0	NE	MAB_0004_(recF)	TRUE	TRUE
5022	3	1	0	NE	MAB_0004_(recF)		TRUE
5119	10	148.3	132	NE	MAB_0004_(recF)
5287	10	116.8	112	NE	MAB_0004_(recF)
5426	9	50.5556	45	NE	MAB_0004_(recF)	TRUE						TRUE
5708	0	0	0	NE	MAB_0005_(-)
5832	0	0	0	NE	MAB_0005_(-)
5939	0	0	0	NE	MAB_0005_(-)
5988	6	2	1	NE	MAB_0005_(-)
6016	10	170.5	160	NE	MAB_0005_(-)
6061	10	159.3	152	NE								TRUE
6091	10	122.6	119	NE								TRUE
6107	10	106.1	99	NE			TRUE					TRUE
6111	10	113	104	NE			TRUE					TRUE
6138	10	88.3	82	NE								TRUE
6161	10	63.2	60	NE								TRUE
6172	10	174.8	155	NE								TRUE
6196	10	155.6	139	NE							TRUE	TRUE
6221	10	56.2	52	NE							TRUE	TRUE
6282	0	0	0	ES	MAB_0006_(-)
6307	0	0	0	ES	MAB_0006_(-)
6341	0	0	0	ES	MAB_0006_(-)		TRUE
6345	3	1	0	ES	MAB_0006_(-)		TRUE
6347	0	0	0	ES	MAB_0006_(-)		TRUE
6429	0	0	0	ES	MAB_0006_(-)
6497	0	0	0	ES	MAB_0006_(-)	TRUE	TRUE
6505	0	0	0	ES	MAB_0006_(-)		TRUE
6524	0	0	0	ES	MAB_0006_(-)	TRUE
6556	0	0	0	ES	MAB_0006_(-)
6569	0	0	0	ES	MAB_0006_(-)
6588	0	0	0	ES	MAB_0006_(-)
6696	0	0	0	ES	MAB_0006_(-)
6752	2	1	0	ES	MAB_0006_(-)		TRUE
6760	0	0	0	ES	MAB_0006_(-)		TRUE
6801	0	0	0	ES	MAB_0006_(-)
6986	0	0	0	ES	MAB_0006_(-)
7005	0	0	0	ES	MAB_0006_(-)
7108	0	0	0	ES	MAB_0006_(-)
7137	0	0	0	ES	MAB_0006_(-)
7239	0	0	0	ES	MAB_0006_(-)
7408	0	0	0	ES	MAB_0006_(-)
7457	0	0	0	ES	MAB_0006_(-)
7472	0	0	0	ES	MAB_0006_(-)
7511	0	0	0	ES	MAB_0006_(-)
7550	0	0	0	ES	MAB_0006_(-)	TRUE
7614	0	0	0	ES	MAB_0006_(-)
7763	0	0	0	ES	MAB_0006_(-)
7818	0	0	0	ES	MAB_0006_(-)
7865	0	0	0	ES	MAB_0006_(-)
7883	0	0	0	ES	MAB_0006_(-)
7953	0	0	0	ES	MAB_0006_(-)
7992	0	0	0	ES	MAB_0006_(-)
8076	0	0	0	ES	MAB_0006_(-)
8143	0	0	0	ES	MAB_0006_(-)
8272	1	1	0	ES	MAB_0006_(-)		TRUE
8274	10	62	56	NE	MAB_0006_(-)		TRUE
8288	3	3	1	NE		TRUE
8301	10	79	76	NE									TRUE
8370	10	226.2	198	NE			TRUE
8374	10	747.2	702	NE			TRUE
8380	10	518.3	488	NE			TRUE
8406	10	363.6	337	NE
8432	7	11.2857	8	NE	MAB_0007_(-)
8473	10	101	98	NE	MAB_0007_(-)		TRUE
8481	10	791	715	NE	MAB_0007_(-)		TRUE
8545	10	115	105	NE	MAB_0007_(-)
8601	10	65.1	55	NE	MAB_0007_(-)
8625	10	1340.5	1217	NE	MAB_0007_(-)
8664	10	215.3	194	NE	MAB_0007_(-)
8681	10	291.1	265	NE	MAB_0007_(-)
8827	10	338.3	310	NE	MAB_0007_(-)		TRUE
8837	10	639.6	577	NE	MAB_0007_(-)		TRUE
8881	10	361.5	331	NE	MAB_0007_(-)
8970	10	63.6	58	NE	MAB_0007_(-)
8990	9	14.5556	13	NE	MAB_0007_(-)
9078	10	162.1	155	NE	MAB_0007_(-)
9145	10	751.1	685	NE	MAB_0007_(-)
9222	10	346.2	310	NE	MAB_0007_(-)
9307	10	13.6	12	NE	MAB_0007_(-)		TRUE
9314	10	47.9	47	NE	MAB_0007_(-)		TRUE
9349	10	122	118	NE	MAB_0007_(-)
9392	0	0	0	NE	MAB_0007_(-)	TRUE
9420	10	107.3	101	NE	MAB_0007_(-)
9476	10	26.3	22	NE	MAB_0007_(-)		TRUE
9485	8	5.375	3	NE	MAB_0007_(-)	TRUE	TRUE
9523	10	94.1	92	NE	MAB_0007_(-)
9552	10	95.8	81	NE	MAB_0007_(-)							TRUE
9583	10	299.1	274	NE	MAB_0007_(-)		TRUE					TRUE
9593	10	32.2	33	NE	MAB_0007_(-)		TRUE					TRUE
9628	10	35.6	41	NE	MAB_0008_(-)							TRUE
9681	10	78.7	66	NE	MAB_0008_(-)							TRUE
9777	10	17.1	15	NE	MAB_0008_(-)							TRUE
9812	10	88.8	79	NE	MAB_0008_(-)							TRUE
9848	10	301.5	278	NE								TRUE
9871	10	66	62	NE	MAB_0009_(-)							TRUE
10013	10	46.4	41	NE	MAB_0009_(-)
10128	10	717.9	663	NE	MAB_0009_(-)		TRUE
10130	10	599.1	553	NE	MAB_0009_(-)		TRUE
10245	10	32.4	33	NE	MAB_0009_(-)		TRUE
10250	10	145.9	138	NE	MAB_0009_(-)		TRUE
10357	10	53.9	50	NE	MAB_0009_(-)
10434	10	81.3	75	NE	MAB_0009_(-)		TRUE						TRUE
10440	10	78.4	70	NE			TRUE						TRUE
10462	10	241.3	206	NE			TRUE						TRUE
10466	7	8.28571	6	NE			TRUE						TRUE
10479	10	73.2	67	NE									TRUE
10519	10	61.4	56	NE	MAB_0010c_(-)
10624	10	391	370	NE	MAB_0010c_(-)		TRUE
10631	4	23.25	8	NE	MAB_0010c_(-)		TRUE
10727	10	802.3	757	NE	MAB_0010c_(-)
10894	10	12.7	12	NE	MAB_0010c_(-)
10973	10	76.9	76	NE	MAB_0010c_(-)
11216	0	0	0	NE	MAB_0010c_(-)	TRUE
11234	10	59.4	57	NE	MAB_0010c_(-)
11287	10	271.1	250	NE	MAB_0010c_(-)
11368	10	256	243	NE	MAB_0010c_(-)
11479	10	199.4	189	NE	MAB_0010c_(-)		TRUE
11489	10	441.2	416	GA	MAB_0010c_(-)		TRUE
11560	10	943.3	870	GA	MAB_0010c_(-)							TRUE
11590	10	398.6	347	GA	MAB_0010c_(-)							TRUE
11618	10	171.3	157	GA	MAB_0010c_(-)							TRUE
11645	10	234	216	GA	MAB_0010c_(-)							TRUE
11706	10	521	473	GA							TRUE	TRUE
11718	10	239.1	221	GA	MAB_0011c_(-)							TRUE
11914	9	11.4444	9	GA	MAB_0011c_(-)	TRUE
11937	10	151.5	141	GA	MAB_0011c_(-)		TRUE
11941	10	892.6	846	GA	MAB_0011c_(-)		TRUE
11947	7	2.85714	2	GA	MAB_0011c_(-)		TRUE
11955	10	224.1	220	GA	MAB_0011c_(-)		TRUE
11994	10	643.1	564	GA	MAB_0011c_(-)
12055	10	196.4	192	GA	MAB_0011c_(-)
12102	10	387.8	364	GA	MAB_0011c_(-)
12124	10	343.3	314	GA	MAB_0011c_(-)
12136	10	109	104	GA	MAB_0011c_(-)		TRUE
12145	1	1	0	GA	MAB_0011c_(-)		TRUE
12175	10	377.5	338	GA	MAB_0011c_(-)		TRUE
12184	10	1541.7	1438	GA	MAB_0011c_(-)		TRUE
12205	10	382.8	351	GA	MAB_0011c_(-)
12226	10	685.2	602	GA	MAB_0011c_(-)
12238	10	436.6	400	GA	MAB_0011c_(-)
12259	10	418.1	388	GA	MAB_0011c_(-)
12332	10	548.9	522	GA	MAB_0012c_(-)
12374	10	639.7	590	GA	MAB_0012c_(-)
12392	10	690.8	642	GA	MAB_0012c_(-)
12405	10	82.6	76	GA	MAB_0012c_(-)
12454	10	619.8	609	GA	MAB_0012c_(-)
12488	10	32.1	30	GA	MAB_0012c_(-)
12517	10	369.4	354	GA	MAB_0012c_(-)
12558	10	99.8	104	GA	MAB_0012c_(-)
12633	10	673.3	626	GA	MAB_0012c_(-)
12694	10	257.6	230	GA	MAB_0012c_(-)
12707	10	1510	1355	GA	MAB_0012c_(-)
12749	10	93.5	84	GA			TRUE
12755	10	428.2	400	GA			TRUE
12766	10	54.9	54	GA
12785	10	84	79	GA
12829	10	410.4	368	GA
12866	10	183.8	165	GA
12878	10	74.7	68	GA			TRUE
12885	10	291.9	276	GA			TRUE
12946	10	55.9	53	GA
12972	10	5.1	4	GA
13081	10	172.7	162	GA	MAB_0013c_(-)
13143	10	109.9	107	GA	MAB_0013c_(-)
13243	10	1773.6	1602	GA	MAB_0013c_(-)
13269	10	41.4	37	GA	MAB_0013c_(-)
13318	10	62.2	53	GA	MAB_0013c_(-)
13333	0	0	0	GA	MAB_0013c_(-)
13345	7	12.2857	8	GA	MAB_0013c_(-)
13359	10	236	227	GA	MAB_0013c_(-)		TRUE
13367	10	644.2	567	GA	MAB_0013c_(-)		TRUE
13443	10	257.6	233	GA	MAB_0013c_(-)
13465	10	268	253	GA	MAB_0013c_(-)
13642	10	266.8	250	GA	MAB_0013c_(-)
13696	10	380.4	344	GA	MAB_0013c_(-)		TRUE
13702	10	37	32	GA	MAB_0013c_(-)		TRUE
13748	10	13.5	13	GA	MAB_0013c_(-)	TRUE
13766	10	1339.1	1216	GA	MAB_0013c_(-)
13871	7	16.5714	11	GA	MAB_0013c_(-)
13882	10	402.6	363	GA	MAB_0013c_(-)							TRUE
13930	10	2751.5	2583	GA			TRUE					TRUE
13937	10	109.2	94	GA			TRUE					TRUE
13954	8	4	3	GA								TRUE
14079	10	937.2	874	GA	MAB_0014_(-)							TRUE
14104	10	241.5	237	GA	MAB_0014_(-)							TRUE
14119	10	820.9	728	GA	MAB_0014_(-)							TRUE
14131	10	55.6	58	GA	MAB_0014_(-)							TRUE
14261	10	63.1	59	GA	MAB_0014_(-)						TRUE
14314	10	1053.4	999	GA	MAB_0015_(-)
14371	10	666.8	612	GA	MAB_0015_(-)
14440	7	4.71429	3	GA	MAB_0015_(-)
14465	5	3.2	2	GA	MAB_0015_(-)		TRUE
14472	10	553.6	516	GA	MAB_0015_(-)		TRUE
14506	10	288.9	275	GA	MAB_0015_(-)
14582	10	1411.3	1318	GA	MAB_0015_(-)		TRUE
14586	10	835	758	GA	MAB_0015_(-)		TRUE
14621	10	31.8	28	GA	MAB_0016_(-)
14675	10	635.1	588	GA	MAB_0016_(-)
14775	10	559.2	522	GA	MAB_0016_(-)		TRUE
14777	10	18.8	18	GA	MAB_0016_(-)		TRUE
14800	10	102.4	94	GA	MAB_0016_(-)
14877	10	147.9	137	GA	MAB_0016_(-)
14926	10	1079.9	992	GA	MAB_0016_(-)
14980	10	964.9	908	GA	MAB_0016_(-)
15028	10	250.8	245	GA	MAB_0016_(-)
15041	7	6.71429	5	GA	MAB_0016_(-)	TRUE
15061	10	234.2	229	GA	MAB_0016_(-)
15082	10	66	63	GA	MAB_0016_(-)
15116	10	63.4	57	GA	MAB_0016_(-)
15195	10	126.8	119	GA	MAB_0016_(-)
15207	9	11.2222	8	GA	MAB_0016_(-)
15287	0	0	0	GA	MAB_0016_(-)
15386	10	9.2	9	GA	MAB_0016_(-)
15405	9	38.7778	31	GA	MAB_0016_(-)
15433	10	337.7	298	GA	MAB_0016_(-)
15454	10	312.8	292	GA	MAB_0016_(-)		TRUE
15463	10	1630.3	1478	GA	MAB_0016_(-)		TRUE
15467	10	516.8	454	GA	MAB_0016_(-)		TRUE
15525	10	857.2	775	GA	MAB_0016_(-)
15546	10	418.7	392	GA	MAB_0016_(-)		TRUE
15554	10	208.8	199	GA	MAB_0016_(-)		TRUE
15612	10	93	82	GA	MAB_0016_(-)
15630	10	151.2	154	GA	MAB_0016_(-)
15654	10	1403.2	1304	GA	MAB_0016_(-)
15701	10	238.9	223	GA	MAB_0016_(-)
15762	10	126.5	121	GA	MAB_0016_(-)
15855	10	688	621	GA	MAB_0016_(-)
15878	10	248.8	221	GA	MAB_0016_(-)
15896	10	191.5	178	GA	MAB_0016_(-)
15938	10	21.9	21	GA	MAB_0016_(-)		TRUE
15946	10	467.2	438	GA	MAB_0016_(-)		TRUE
15987	10	221.2	197	GA	MAB_0016_(-)
16042	10	237.2	225	GA	MAB_0016_(-)
16058	10	361.3	332	GA	MAB_0016_(-)
16092	10	425.9	376	GA	MAB_0016_(-)
16103	10	673.5	625	GA	MAB_0016_(-)		TRUE
16107	10	434.7	398	GA	MAB_0016_(-)		TRUE
16126	10	47.5	44	GA	MAB_0016_(-)
16143	10	37	35	GA	MAB_0016_(-)
16328	10	178.5	161	GA
16342	10	16.9	14	GA								TRUE
16369	10	227.5	205	GA								TRUE
16384	10	384.1	360	GA								TRUE
16475	10	136.4	122	GA								TRUE
16489	10	1163.6	1054	GA							TRUE	TRUE
16511	10	234.4	230	GA							TRUE	TRUE
16531	10	147.6	141	GA							TRUE	TRUE
16548	10	84.2	83	GA							TRUE	TRUE
16597	10	443.2	419	GA							TRUE	TRUE
16655	10	1127.6	1033	GA							TRUE	TRUE
16678	10	274.5	264	GA							TRUE	TRUE
16714	10	378.8	358	GA	MAB_0017_(-)							TRUE
16897	10	878.5	817	GA	MAB_0017_(-)
17053	10	192	175	GA	MAB_0017_(-)		TRUE
17055	10	944.5	914	GA	MAB_0017_(-)		TRUE
17214	10	54.8	52	GA	MAB_0017_(-)		TRUE
17224	10	489.9	445	GA	MAB_0017_(-)		TRUE
17234	10	99.1	89	GA	MAB_0017_(-)		TRUE
17270	10	734	681	GA	MAB_0018c_(-)
17297	10	322.7	314	GA	MAB_0018c_(-)
17325	10	33.7	31	GA	MAB_0018c_(-)
17373	10	38.2	39	GA	MAB_0018c_(-)
17394	10	11.4	10	GA	MAB_0018c_(-)
17420	10	44.7	41	GA	MAB_0018c_(-)
17486	8	7	5	GA	MAB_0018c_(-)	TRUE	TRUE
17494	10	135.7	132	GA	MAB_0018c_(-)		TRUE
17613	10	266	251	GA	MAB_0018c_(-)
17753	10	1068.2	1020	GA	MAB_0018c_(-)
17885	6	14.1667	10	GA	MAB_0018c_(-)
17999	10	45.4	43	GA	MAB_0018c_(-)
18012	10	120	111	GA	MAB_0018c_(-)
18059	10	980.4	873	GA	MAB_0018c_(-)
18094	0	0	0	ES	MAB_0018c_(-)	TRUE
18242	0	0	0	ES			TRUE					TRUE
18252	0	0	0	ES			TRUE					TRUE
18259	0	0	0	ES			TRUE					TRUE
18268	0	0	0	ES			TRUE					TRUE
18278	10	47	43	NE			TRUE					TRUE
18336	10	99.2	93	NE								TRUE
18447	0	0	0	ES	MAB_0019_(-)
18476	0	0	0	ES	MAB_0019_(-)		TRUE
18485	0	0	0	ES	MAB_0019_(-)		TRUE
18563	0	0	0	ES	MAB_0019_(-)		TRUE
18572	0	0	0	ES	MAB_0019_(-)		TRUE
18640	0	0	0	ES	MAB_0019_(-)		TRUE
18644	0	0	0	ES	MAB_0019_(-)		TRUE
18671	0	0	0	ES	MAB_0019_(-)
18688	0	0	0	ES	MAB_0019_(-)
18713	0	0	0	ES	MAB_0019_(-)	TRUE
18754	0	0	0	ES	MAB_0019_(-)	TRUE
18779	0	0	0	ES	MAB_0019_(-)
18860	0	0	0	ES	MAB_0019_(-)
18934	0	0	0	ES	MAB_0019_(-)	TRUE
18946	0	0	0	ES	MAB_0019_(-)
18998	0	0	0	ES	MAB_0019_(-)
19111	0	0	0	ES	MAB_0019_(-)
19124	0	0	0	ES	MAB_0019_(-)
19220	1	1	0	ES	MAB_0019_(-)
19344	0	0	0	ES	MAB_0019_(-)
19388	0	0	0	ES	MAB_0019_(-)
19487	0	0	0	ES	MAB_0019_(-)
19529	0	0	0	ES	MAB_0019_(-)	TRUE
19862	0	0	0	ES	MAB_0019_(-)
19967	0	0	0	ES	MAB_0019_(-)
19994	0	0	0	ES	MAB_0019_(-)
20123	0	0	0	ES	MAB_0019_(-)
20138	0	0	0	ES	MAB_0019_(-)
20243	0	0	0	ES	MAB_0019_(-)
20258	0	0	0	ES	MAB_0019_(-)
20558	0	0	0	ES	MAB_0019_(-)
20585	0	0	0	ES	MAB_0019_(-)
20612	0	0	0	ES	MAB_0019_(-)		TRUE
20619	0	0	0	ES	MAB_0019_(-)		TRUE
20635	0	0	0	ES	MAB_0019_(-)
20657	0	0	0	ES	MAB_0019_(-)
20717	0	0	0	ES	MAB_0019_(-)							TRUE
20845	10	84.4	78	GA	MAB_0019_(-)							TRUE
20906	10	143.6	138	GA	MAB_0019_(-)		TRUE				TRUE	TRUE
20916	10	1739.4	1615	GA			TRUE				TRUE	TRUE
21032	0	0	0	GA	MAB_0020_(-)	TRUE
21125	10	135	128	GA	MAB_0020_(-)
21273	10	198.2	184	GA	MAB_0020_(-)
21482	10	97.6	94	GA	MAB_0020_(-)
21621	10	1496.4	1359	GA	MAB_0020_(-)
21731	6	31.3333	17	GA	MAB_0020_(-)	TRUE
21758	10	229.6	208	GA	MAB_0020_(-)
21801	10	1033	947	GA	MAB_0020_(-)
21858	10	69.5	54	GA	MAB_0020_(-)
21889	0	0	0	ES
21914	0	0	0	ES			TRUE	TRUE
21916	0	0	0	ES			TRUE	TRUE
21929	0	0	0	ES				TRUE
21945	0	0	0	ES				TRUE
21975	0	0	0	ES				TRUE
22027	10	82.9	70	GA
22050	10	65.9	58	GA
22097	10	626.6	582	GA
22119	0	0	0	ES				TRUE
22131	0	0	0	ES			TRUE	TRUE
22139	0	0	0	ES			TRUE	TRUE
22152	0	0	0	ES				TRUE
22176	0	0	0	ES	MAB_0022c_(-)			TRUE
22221	10	948.8	892	GA	MAB_0022c_(-)
22248	10	172.7	156	GA	MAB_0022c_(-)
22319	10	1639	1517	GA	MAB_0022c_(-)
22369	10	1370.7	1272	GA	MAB_0022c_(-)
22381	10	2096.3	1940	GA	MAB_0022c_(-)
22423	10	4704	4373	GA	MAB_0022c_(-)		TRUE
22425	10	1105.3	1040	GA	MAB_0022c_(-)		TRUE
22473	10	307.3	281	GA	MAB_0022c_(-)
22669	10	99.3	95	GA	MAB_0022c_(-)		TRUE
22675	10	255.2	237	GA	MAB_0022c_(-)		TRUE
22767	10	463.1	433	GA	MAB_0022c_(-)
22780	10	729.1	666	GA	MAB_0022c_(-)
22816	10	1606.1	1516	GA	MAB_0022c_(-)
22829	9	12.2222	10	GA	MAB_0022c_(-)
22881	10	205.6	195	GA	MAB_0022c_(-)
22906	10	1597.4	1474	GA	MAB_0022c_(-)
23039	10	1082.5	1017	GA	MAB_0022c_(-)
23052	10	1287.6	1199	GA	MAB_0022c_(-)
23279	9	25.8889	22	GA	MAB_0022c_(-)	TRUE						TRUE
23320	10	1189.3	1126	GA	MAB_0022c_(-)		TRUE					TRUE
23323	10	400	383	GA	MAB_0022c_(-)		TRUE					TRUE
23387	10	3197	2893	GA	MAB_0022c_(-)							TRUE
23489	10	51.6	47	GA								TRUE
23500	10	206.6	193	GA								TRUE
23528	10	1226.1	1130	GA	MAB_0023_(-)							TRUE
23541	10	497.6	475	GA	MAB_0023_(-)							TRUE
23602	10	405.2	367	GA	MAB_0023_(-)							TRUE
23634	10	133.1	122	GA	MAB_0023_(-)							TRUE
23688	10	259.2	244	GA	MAB_0023_(-)							TRUE
23752	10	69.1	60	GA	MAB_0023_(-)						TRUE	TRUE
23789	10	678.9	640	GA	MAB_0023_(-)						TRUE	TRUE
23807	10	799.9	742	GA	MAB_0023_(-)		TRUE				TRUE	TRUE
23812	10	359.7	337	GA	MAB_0023_(-)		TRUE				TRUE	TRUE
23849	10	310.8	274	GA	MAB_0023_(-)						TRUE	TRUE
23907	10	405.7	383	GA	MAB_0023_(-)						TRUE
23979	10	174.3	161	GA	MAB_0023_(-)						TRUE
24086	10	1070.9	1000	GA	MAB_0023_(-)
24098	10	1245.2	1184	GA	MAB_0023_(-)
24113	10	458	385	GA	MAB_0023_(-)
24186	10	2583.4	2378	GA	MAB_0023_(-)		TRUE
24190	10	1753	1611	GA	MAB_0023_(-)		TRUE
24212	10	546.8	484	GA	MAB_0023_(-)		TRUE		TRUE
24220	10	656.4	618	GA	MAB_0023_(-)		TRUE		TRUE
24279	10	250.6	232	GA	MAB_0023_(-)
24303	10	433.2	404	GA	MAB_0023_(-)
24364	10	521.1	491	GA	MAB_0023_(-)
24410	10	1869.9	1731	GA	MAB_0023_(-)		TRUE
24412	10	2498	2343	GA	MAB_0023_(-)		TRUE
24440	10	172.8	163	GA	MAB_0024c_(-)
24544	10	152.8	142	GA	MAB_0024c_(-)
24732	0	0	0	GA	MAB_0024c_(-)	TRUE
24882	10	409	378	GA								TRUE
24990	10	158.8	151	GA								TRUE
25014	10	1099.5	1040	GA	MAB_0025_(-)							TRUE
25086	8	4.625	3	GA	MAB_0025_(-)	TRUE
25144	10	1293.9	1218	GA	MAB_0025_(-)
25186	10	537.6	500	GA	MAB_0025_(-)
25273	10	59.7	55	GA	MAB_0025_(-)
25321	10	371.1	346	GA	MAB_0025_(-)
25537	10	801.6	737	GA	MAB_0025_(-)
25573	10	251.6	247	GA	MAB_0026_(-)
25786	10	1101.6	1044	GA	MAB_0026_(-)
25838	10	344.4	322	GA	MAB_0026_(-)
25858	10	1215.2	1139	GA	MAB_0026_(-)
25932	10	438	416	GA	MAB_0026_(-)
26002	10	123.8	125	GA	MAB_0026_(-)
26014	10	692.1	618	GA	MAB_0026_(-)
26037	8	18.25	14	GA	MAB_0026_(-)
26075	10	340.4	295	GA	MAB_0026_(-)
26098	10	1800.2	1706	GA	MAB_0026_(-)
26272	10	995.2	921	GA	MAB_0026_(-)		TRUE
26275	10	525.1	492	GA	MAB_0026_(-)		TRUE
26297	10	1763.7	1615	GA	MAB_0026_(-)
26398	10	270.4	260	GA	MAB_0026_(-)
26444	10	93.9	88	GA
26467	5	11.2	5	GA	MAB_0027c_(-)		TRUE
26474	2	5.5	2	GA	MAB_0027c_(-)	TRUE	TRUE
26488	10	994.7	944	GA	MAB_0027c_(-)
26545	10	184.9	177	GA	MAB_0027c_(-)
26635	10	835.2	807	GA	MAB_0027c_(-)
26812	10	1668.1	1530	GA	MAB_0027c_(-)
26849	10	428.9	408	GA	MAB_0027c_(-)
26934	0	0	0	GA	MAB_0027c_(-)	TRUE
26998	10	180.2	170	GA	MAB_0027c_(-)
27031	10	23.6	22	GA	MAB_0027c_(-)
27066	10	49.8	47	GA	MAB_0027c_(-)
27115	10	72.1	64	GA	MAB_0027c_(-)		TRUE
27122	8	21.875	17	GA	MAB_0027c_(-)		TRUE
27148	10	382.7	347	GA	MAB_0027c_(-)
27244	10	148.7	135	GA	MAB_0027c_(-)
27378	10	837.8	747	GA			TRUE					TRUE
27382	10	108.4	103	GA			TRUE					TRUE
27388	10	81.6	75	GA			TRUE					TRUE
27392	10	90	87	GA			TRUE					TRUE
27396	10	36.4	39	GA			TRUE				TRUE	TRUE
27407	4	6	2	GA							TRUE	TRUE
27434	3	3.66667	1	GA	MAB_0028c_(-)	TRUE						TRUE
27477	0	0	0	GA	MAB_0028c_(-)	TRUE
27574	10	115.2	104	GA	MAB_0028c_(-)
27843	10	184.5	172	GA	MAB_0028c_(-)
27856	3	3.33333	1	GA		TRUE
27871	10	147	137	GA
28062	10	719.6	661	GA	MAB_0029c_(-)
28210	9	15.2222	12	GA	MAB_0029c_(-)		TRUE					TRUE
28216	0	0	0	GA	MAB_0029c_(-)	TRUE	TRUE					TRUE
28246	10	31.3	28	GA	MAB_0029c_(-)							TRUE
28272	10	112.7	106	GA								TRUE
28292	10	9.7	10	GA								TRUE
28326	10	529.3	480	GA			TRUE					TRUE
28329	10	438.2	409	GA			TRUE					TRUE
28340	10	637.3	598	GA			TRUE				TRUE	TRUE
28349	10	259	235	GA			TRUE				TRUE	TRUE
28748	10	92.1	91	GA	MAB_0031_(-)
28874	0	0	0	GA	MAB_0031_(-)	TRUE
28923	10	622.9	600	GA	MAB_0031_(-)
28990	10	373.9	354	GA	MAB_0031_(-)
29109	10	963.7	913	GA	MAB_0031_(-)
29121	10	835.2	752	GA	MAB_0031_(-)
29193	10	473.3	427	GA	MAB_0031_(-)		TRUE
29202	10	1020.3	960	GA	MAB_0031_(-)		TRUE
29226	10	193.2	180	GA	MAB_0031_(-)							TRUE
29265	1	1	0	GA	MAB_0031_(-)	TRUE						TRUE
29302	10	8.4	8	GA	MAB_0031_(-)							TRUE
29361	10	41.7	40	GA								TRUE
29393	0	0	0	ES	MAB_0032_(-)		TRUE					TRUE
29397	0	0	0	ES	MAB_0032_(-)		TRUE					TRUE
29427	0	0	0	ES	MAB_0032_(-)							TRUE
29543	0	0	0	ES	MAB_0032_(-)
29600	0	0	0	ES	MAB_0032_(-)	TRUE
29623	0	0	0	ES	MAB_0032_(-)
29763	0	0	0	ES	MAB_0032_(-)
29943	10	511.4	478	NE	MAB_0032_(-)
30045	10	197.8	175	NE	MAB_0032_(-)		TRUE
30055	10	128.2	121	NE	MAB_0033c_(-)		TRUE
30091	1	1	0	NE	MAB_0033c_(-)
30202	10	28.9	25	NE	MAB_0033c_(-)
30389	7	1.57143	1	NE	MAB_0033c_(-)		TRUE
30397	0	0	0	NE	MAB_0033c_(-)		TRUE
30416	9	5.55556	5	NE	MAB_0033c_(-)
30450	0	0	0	NE	MAB_0033c_(-)
30511	10	186	175	NE	MAB_0033c_(-)
30680	0	0	0	ES	MAB_0033c_(-)
30921	0	0	0	ES	MAB_0033c_(-)
30982	0	0	0	ES	MAB_0033c_(-)
31111	1	1	0	ES	MAB_0033c_(-)
31153	0	0	0	ES	MAB_0033c_(-)
31264	0	0	0	ES	MAB_0033c_(-)
31310	0	0	0	ES	MAB_0033c_(-)	TRUE
31321	0	0	0	ES	MAB_0033c_(-)
31342	0	0	0	ES	MAB_0033c_(-)
31396	0	0	0	ES	MAB_0033c_(-)		TRUE
31406	0	0	0	ES	MAB_0033c_(-)	TRUE	TRUE
31412	1	1	0	ES	MAB_0033c_(-)		TRUE
31660	0	0	0	ES	MAB_0033c_(-)
31675	0	0	0	ES	MAB_0033c_(-)
31717	0	0	0	ES	MAB_0033c_(-)
31769	0	0	0	ES	MAB_0033c_(-)
31783	0	0	0	ES	MAB_0033c_(-)
31885	0	0	0	ES	MAB_0033c_(-)							TRUE
31909	0	0	0	ES	MAB_0033c_(-)							TRUE
31941	10	48.1	55	NE	MAB_0034c_(-)							TRUE
31999	10	74.2	73	NE	MAB_0034c_(-)		TRUE				TRUE	TRUE
32002	10	239.4	228	NE	MAB_0034c_(-)		TRUE				TRUE	TRUE
32056	7	25.1429	17	NE	MAB_0034c_(-)							TRUE
32245	10	179.8	163	NE	MAB_0034c_(-)
32294	10	32.7	32	NE	MAB_0034c_(-)
32421	7	3.28571	1	GD	MAB_0034c_(-)
32563	0	0	0	GD	MAB_0034c_(-)
32580	0	0	0	GD	MAB_0034c_(-)
32601	1	1	0	GD	MAB_0034c_(-)
32655	9	9.22222	7	GD	MAB_0034c_(-)		TRUE
32665	3	1.33333	0	GD	MAB_0034c_(-)	TRUE	TRUE
32885	0	0	0	GD	MAB_0034c_(-)
32928	7	2.71429	2	GD	MAB_0034c_(-)
32953	0	0	0	GD	MAB_0034c_(-)	TRUE
32967	8	6.5	4	GD	MAB_0034c_(-)		TRUE
32973	8	2.625	2	GD	MAB_0034c_(-)		TRUE
33112	4	3.5	1	GD	MAB_0034c_(-)	TRUE
33133	0	0	0	GD	MAB_0034c_(-)
33165	0	0	0	GD	MAB_0034c_(-)	TRUE
33214	10	500.8	465	GA	MAB_0035c_(-)
33383	10	725.6	676	GA	MAB_0035c_(-)
33454	10	105.4	98	GA	MAB_0035c_(-)
33528	0	0	0	GA	MAB_0035c_(-)	TRUE
33597	10	27.3	25	GA	MAB_0035c_(-)		TRUE
33603	0	0	0	GA	MAB_0035c_(-)	TRUE	TRUE
33753	10	60.3	59	GA	MAB_0035c_(-)
33903	10	185.3	172	GA	MAB_0035c_(-)
33932	10	449.6	409	GA	MAB_0035c_(-)
34015	5	3.6	2	GA	MAB_0035c_(-)	TRUE
34061	10	450.4	420	GA	MAB_0035c_(-)
34172	10	384	364	GA	MAB_0035c_(-)
34274	10	487.1	445	GA	MAB_0035c_(-)
34430	10	224.2	208	GA	MAB_0035c_(-)
34442	10	776.6	723	GA	MAB_0035c_(-)
34463	10	483.4	440	GA	MAB_0035c_(-)
34481	10	212.3	196	GA	MAB_0035c_(-)
34571	10	204.7	178	GA	MAB_0035c_(-)
34612	10	112.8	108	GA	MAB_0035c_(-)
34626	10	49	47	GA	MAB_0035c_(-)
34663	10	371.2	347	GA	MAB_0035c_(-)
34690	8	32.125	24	GA	MAB_0035c_(-)	TRUE
34713	10	310	280	GA	MAB_0035c_(-),MAB_0036c_(-)
34799	10	549.7	512	GA	MAB_0036c_(-)
34834	10	1026.5	957	GA	MAB_0036c_(-)
34861	10	310.6	273	GA	MAB_0036c_(-)
34968	10	267.6	254	GA	MAB_0036c_(-)
35003	9	36.2222	31	GA	MAB_0036c_(-)
35032	10	259.9	232	GA	MAB_0036c_(-)
35197	5	12.4	5	GA	MAB_0036c_(-)
35272	10	121.4	116	GA	MAB_0036c_(-)
35344	10	161.3	157	GA	MAB_0036c_(-)
35368	10	399.6	372	GA	MAB_0036c_(-)
35482	10	332.1	306	GA	MAB_0036c_(-)
35617	10	121.1	106	GA	MAB_0036c_(-)
35687	10	1174.8	1112	GA	MAB_0036c_(-)		TRUE
35689	10	66.8	58	GA	MAB_0036c_(-)		TRUE
35695	8	35.875	28	GA	MAB_0036c_(-)		TRUE
35783	10	75.2	75	GA	MAB_0036c_(-)
35824	10	753.4	706	GA	MAB_0036c_(-)
35911	10	118.4	111	GA	MAB_0036c_(-)
35962	10	110.2	103	GA	MAB_0036c_(-)
35974	10	42.8	38	GA	MAB_0036c_(-)
36027	10	576.9	534	GA	MAB_0036c_(-)
36080	10	107.3	102	GA	MAB_0036c_(-)
36141	10	58	55	GA	MAB_0036c_(-)
36184	10	620.7	567	GA	MAB_0037c_(-)
36458	10	134.2	115	GA	MAB_0037c_(-)
36513	10	323	310	GA	MAB_0037c_(-)
36546	10	88	86	GA	MAB_0037c_(-)
36612	0	0	0	GA	MAB_0037c_(-)	TRUE
36675	10	963.5	901	GA	MAB_0037c_(-)		TRUE
36678	10	1085.2	1027	GA	MAB_0037c_(-)		TRUE
36951	9	15.7778	13	GA	MAB_0037c_(-)
37010	0	0	0	ES	MAB_0037c_(-)
37088	0	0	0	ES	MAB_0037c_(-)
37122	3	1	0	ES	MAB_0037c_(-)		TRUE
37126	0	0	0	ES	MAB_0037c_(-)		TRUE
37314	0	0	0	ES	MAB_0037c_(-)
37390	0	0	0	ES	MAB_0037c_(-)
37577	0	0	0	ES	MAB_0037c_(-)
37596	0	0	0	ES	MAB_0037c_(-)
37625	0	0	0	ES	MAB_0037c_(-)							TRUE
37639	0	0	0	ES	MAB_0037c_(-)							TRUE
37650	0	0	0	ES	MAB_0037c_(-)							TRUE
37692	10	126.7	123	GA	MAB_0038c_(-)		TRUE					TRUE
37702	5	10.2	5	GA	MAB_0038c_(-)		TRUE					TRUE
37749	9	9	6	GA	MAB_0038c_(-)		TRUE					TRUE
37757	10	694.3	669	GA	MAB_0038c_(-)		TRUE					TRUE
37777	10	695.6	653	GA	MAB_0038c_(-)						TRUE	TRUE
37790	10	752.4	707	GA	MAB_0038c_(-)						TRUE	TRUE
37813	0	0	0	GA	MAB_0038c_(-)	TRUE					TRUE	TRUE
37838	10	587	547	GA	MAB_0038c_(-)						TRUE	TRUE
37896	10	23.5	21	GA	MAB_0038c_(-)							TRUE
37936	9	9.88889	7	GA	MAB_0038c_(-)		TRUE					TRUE
37946	10	526.3	489	GA	MAB_0038c_(-)		TRUE					TRUE
38033	10	1938.2	1810	GA	MAB_0038c_(-)		TRUE					TRUE
38037	10	500.8	468	GA	MAB_0038c_(-)		TRUE					TRUE
38043	10	248.9	231	GA	MAB_0038c_(-)		TRUE					TRUE
38052	10	353.4	322	GA	MAB_0038c_(-)		TRUE					TRUE
38193	10	566.5	530	GA	MAB_0038c_(-)							TRUE
38211	10	1900.1	1774	GA								TRUE
38241	10	2098.3	1958	GA								TRUE
38300	10	47.6	45	GA	MAB_0039c_(-)
38540	10	568.8	537	GA	MAB_0039c_(-)
38618	10	14.2	13	GA	MAB_0039c_(-)
38636	9	9.11111	8	GA	MAB_0039c_(-)
38651	10	129.5	124	GA	MAB_0039c_(-)		TRUE
38660	10	43.3	46	GA	MAB_0039c_(-)		TRUE
38675	10	29.3	27	GA	MAB_0039c_(-)
38702	7	7.28571	5	GA	MAB_0039c_(-)
38720	10	35.2	31	GA	MAB_0039c_(-)
38738	10	146.8	136	GA	MAB_0039c_(-)
38774	10	126.8	116	GA	MAB_0039c_(-)
38789	10	38.8	38	GA	MAB_0039c_(-)
38807	10	203.7	185	GA	MAB_0039c_(-)		TRUE
38816	10	278.4	262	GA	MAB_0039c_(-)		TRUE
38840	9	11.3333	13	GA	MAB_0039c_(-)
38867	4	2.75	1	GA	MAB_0039c_(-)
38906	10	35.5	32	GA	MAB_0039c_(-)
38945	10	14.1	12	GA	MAB_0039c_(-)
38960	10	30	24	GA	MAB_0039c_(-)
38990	10	21.3	21	GA	MAB_0039c_(-)
39005	10	29.7	28	GA	MAB_0039c_(-)
39026	10	390.2	354	GA	MAB_0039c_(-)
39038	10	23.3	21	GA	MAB_0039c_(-)
39056	3	1.33333	0	GA	MAB_0039c_(-)
39071	10	299.7	270	GA	MAB_0039c_(-)
39092	10	24.5	22	GA	MAB_0039c_(-)	TRUE
39146	10	13.3	12	GA	MAB_0039c_(-)
39167	10	289.4	263	GA	MAB_0039c_(-)
39285	8	46.625	33	GA	MAB_0039c_(-)
39309	10	179.6	168	GA	MAB_0039c_(-)
39368	10	632.5	577	GA	MAB_0039c_(-)
39393	10	340.7	331	GA	MAB_0039c_(-)		TRUE
39395	10	371.3	347	GA	MAB_0039c_(-)		TRUE
39502	10	35.4	29	GA	MAB_0039c_(-)							TRUE
39592	10	332.5	316	GA	MAB_0039c_(-)							TRUE
39733	10	668.6	651	GA			TRUE				TRUE	TRUE
39740	10	23.4	23	GA			TRUE				TRUE	TRUE
39773	10	347.3	329	GA			TRUE				TRUE	TRUE
39776	10	471.5	412	GA			TRUE				TRUE	TRUE
39812	10	4617.4	4306	GA
39825	10	751.7	685	GA
39841	10	225.7	206	GA
39896	10	81.9	73	GA
40043	10	112.4	102	GA									TRUE
40080	10	212.1	203	GA
40096	10	775.4	731	GA			TRUE
40105	10	813.6	748	GA			TRUE
40114	10	1624.8	1516	GA			TRUE
40117	10	1652.4	1571	GA			TRUE
40120	10	1424.8	1328	GA			TRUE
40123	10	576.7	545	GA			TRUE
40277	10	149.1	152	GA								TRUE
40296	10	181.7	164	GA								TRUE
40349	10	280.6	259	GA							TRUE	TRUE
40421	10	236.1	219	GA							TRUE
40432	10	40.1	40	GA			TRUE				TRUE
40440	10	478.2	437	GA			TRUE				TRUE
40506	10	305	284	GA	MAB_0042_(-)
40741	10	46.2	40	GA	MAB_0042_(-)	TRUE
40766	10	174.9	156	GA	MAB_0042_(-)
40809	10	524.3	476	GA	MAB_0042_(-)
40830	10	171.1	157	GA	MAB_0042_(-)
40844	10	226.8	222	GA	MAB_0042_(-)
40858	10	164.5	154	GA	MAB_0042_(-)
40886	10	154.9	144	GA	MAB_0042_(-)
40901	10	16.7	14	GA	MAB_0042_(-)		TRUE
40907	10	328.6	283	GA	MAB_0042_(-)		TRUE
40910	10	786.3	723	GA	MAB_0042_(-)		TRUE
40913	10	675.5	625	GA	MAB_0042_(-)		TRUE
40933	3	10.6667	3	NE	MAB_0042_(-)	TRUE
40948	4	2.5	1	NE	MAB_0042_(-)
41080	10	203.2	189	NE	MAB_0042_(-)
41170	10	131.9	126	NE	MAB_0043_(-)
41212	10	13.9	12	NE	MAB_0043_(-)
41233	10	733.8	682	NE	MAB_0043_(-)
41244	10	6.4	6	NE	MAB_0043_(-)
41335	10	24	23	NE	MAB_0043_(-)
41373	10	25.6	24	NE	MAB_0043_(-)
41408	10	295.9	263	NE	MAB_0043_(-)		TRUE
41410	10	69.5	70	NE	MAB_0043_(-)		TRUE
41431	4	4.25	2	NE	MAB_0043_(-)
41464	10	131	119	NE	MAB_0043_(-)
41502	10	16.4	15	NE	MAB_0043_(-)
41531	10	54.9	51	NE	MAB_0043_(-)
41592	10	59	57	NE	MAB_0043_(-)
41677	10	107.3	98	NE	MAB_0043_(-)
41727	10	69.2	65	NE	MAB_0043_(-)
41809	10	109.6	98	NE	MAB_0043_(-)
41876	10	81.1	75	NE	MAB_0043_(-)
41913	10	149.1	144	NE	MAB_0043_(-)
41944	10	1323.1	1190	NE	MAB_0043_(-)
41974	10	226.7	195	NE	MAB_0043_(-)
42004	10	516.8	485	NE	MAB_0043_(-)		TRUE
42012	10	281.6	269	NE	MAB_0043_(-)		TRUE
42042	10	204.9	179	NE	MAB_0043_(-)
42088	10	264.3	250	NE	MAB_0043_(-)
42109	10	186.9	165	NE	MAB_0043_(-)
42128	10	97.1	95	NE	MAB_0043_(-)
42144	10	50	48	NE	MAB_0043_(-)
42170	10	78.8	72	NE	MAB_0043_(-)
42200	10	52.9	55	NE	MAB_0043_(-)
42257	10	32.6	33	NE	MAB_0043_(-)
42268	10	77.7	74	NE	MAB_0043_(-)
42324	10	30.7	30	NE	MAB_0044_(-)
42366	10	67.8	64	NE	MAB_0044_(-)
42397	10	52.5	52	NE	MAB_0044_(-)
42460	10	23.4	21	NE	MAB_0044_(-)
42528	10	383.9	358	NE	MAB_0044_(-)
42545	10	52.6	42	NE	MAB_0044_(-)
42566	10	400.9	389	NE	MAB_0044_(-)		TRUE
42571	10	402.5	384	NE	MAB_0044_(-)		TRUE
42584	10	15.2	12	NE	MAB_0044_(-)		TRUE
42590	10	8	8	NE	MAB_0044_(-)		TRUE
42655	10	281.6	265	NE	MAB_0044_(-)
42705	10	168.4	153	NE	MAB_0044_(-)							TRUE
42725	0	0	0	NE	MAB_0044_(-)	TRUE						TRUE
42744	10	56.7	47	NE	MAB_0044_(-)							TRUE
42756	10	1341.6	1240	NE			TRUE					TRUE
42765	10	243.2	225	NE			TRUE					TRUE
42840	0	0	0	NE		TRUE	TRUE					TRUE
42848	10	507.1	486	NE			TRUE					TRUE
42867	10	82.2	79	NE			TRUE				TRUE	TRUE
42876	10	75.1	71	NE			TRUE				TRUE	TRUE
42963	10	243.8	234	NE	MAB_0045_(-)
43015	10	578.8	529	NE	MAB_0045_(-)
43039	10	1110.2	1052	NE	MAB_0045_(-)
43192	10	504.6	427	NE	MAB_0045_(-)
43571	10	118.6	113	NE			TRUE
43579	0	0	0	NE			TRUE
43629	9	26.5556	20	NE
43641	10	62.9	63	NE			TRUE
43643	8	15.125	10	NE			TRUE
43645	10	43.6	40	NE			TRUE
43654	6	5.66667	3	NE			TRUE
43672	10	87.3	81	NE			TRUE
43676	10	16.3	15	NE			TRUE
43685	0	0	0	NE			TRUE
43706	2	2.5	0	NE			TRUE
43709	9	9	9	NE			TRUE
43719	6	7.5	4	NE			TRUE
43772	5	15.4	7	NE			TRUE
43781	10	40.1	44	NE			TRUE
43848	7	2.71429	2	NE
43887	10	112.4	97	NE
44056	10	49.4	44	NE	MAB_0046_(-)
44150	10	272.1	255	NE	MAB_0046_(-)
44183	10	404.8	358	NE	MAB_0046_(-)
44201	9	21.7778	15	NE	MAB_0046_(-)
44329	10	217.1	197	NE	MAB_0047_(-)
44352	10	74	68	NE	MAB_0047_(-)
44370	10	36.4	34	NE	MAB_0047_(-)
44403	10	360	340	NE	MAB_0047_(-)		TRUE
44410	10	98.5	84	NE	MAB_0047_(-)		TRUE
44431	10	110.1	106	NE	MAB_0047_(-)
44506	10	232.2	217	NE	MAB_0047_(-)
44598	10	95.8	88	NE	MAB_0047_(-)
44635	10	221.5	207	NE	MAB_0047_(-)
44677	10	485.5	454	NE	MAB_0047_(-)
44718	10	522	484	NE	MAB_0047_(-)
44766	10	376.7	336	NE	MAB_0047_(-)
44832	5	3.2	1	NE	MAB_0047_(-)
44927	4	3.25	1	NE	MAB_0047_(-)	TRUE
44971	10	135	126	NE	MAB_0047_(-)
45062	4	3.25	1	NE	MAB_0047_(-)	TRUE
45270	10	56	51	NE	MAB_0047_(-)		TRUE
45280	10	549.5	516	NE	MAB_0047_(-)		TRUE
45289	10	289.3	264	NE	MAB_0047_(-)		TRUE
45630	5	1.8	1	NE	MAB_0047_(-)
45657	10	205.9	191	NE	MAB_0047_(-)		TRUE
45662	10	47.3	43	NE	MAB_0047_(-)		TRUE
45775	4	3.5	1	NE
45806	10	77.2	71	NE
45827	10	82.5	76	NE	MAB_0048_(-)
45988	10	95.5	85	NE	MAB_0048_(-)
46016	3	3.66667	1	NE	MAB_0048_(-)	TRUE
46053	10	1563.1	1399	NE	MAB_0048_(-)
46086	10	168	155	NE	MAB_0048_(-)
46098	10	50.1	46	NE	MAB_0048_(-)
46134	10	83.5	81	NE	MAB_0049_(-)		TRUE
46144	10	98.9	82	NE	MAB_0049_(-)		TRUE
46183	10	278.2	259	NE	MAB_0049_(-)
46260	10	245.1	232	NE	MAB_0049_(-)
46327	6	11.6667	6	NE	MAB_0049_(-)
46411	10	9.9	13	NE	MAB_0049_(-)
46432	10	81.7	74	NE			TRUE						TRUE
46436	10	163.3	159	NE			TRUE						TRUE
46470	10	135.4	127	NE			TRUE						TRUE
46474	10	94.8	88	NE			TRUE						TRUE
46481	9	7.22222	6	NE	MAB_0050c_(-)		TRUE						TRUE
46544	0	0	0	NE	MAB_0050c_(-)	TRUE
46605	9	11.8889	9	NE	MAB_0050c_(-)
46679	10	293	273	NE	MAB_0050c_(-)
46750	10	166.8	155	NE	MAB_0050c_(-)
46769	10	550.6	510	NE	MAB_0050c_(-)
46841	10	51.7	45	NE
46872	10	409.9	385	NE
46883	0	0	0	ES			TRUE
46885	0	0	0	ES			TRUE
46895	3	1.66667	0	ES			TRUE
46897	0	0	0	ES			TRUE
46899	0	0	0	ES			TRUE
46906	0	0	0	ES			TRUE
46910	0	0	0	ES			TRUE
46912	3	1.66667	1	ES			TRUE
46915	0	0	0	ES			TRUE						TRUE
46960	10	17.9	16	NE
47064	10	489.5	445	NE	MAB_0051_(-)		TRUE
47067	10	467.2	428	NE	MAB_0051_(-)		TRUE
47234	10	20.7	18	NE	MAB_0051_(-)
47268	9	23.4444	22	NE	MAB_0051_(-)
47313	10	133.1	122	NE	MAB_0051_(-)
47371	7	17.2857	10	NE	MAB_0051_(-)
47478	10	961.8	893	NE	MAB_0051_(-)
47506	10	170.6	165	NE	MAB_0051_(-)
47637	6	3.16667	2	NE	MAB_0051_(-)	TRUE
47669	10	220.5	205	NE	MAB_0051_(-)
47736	10	168.2	161	NE	MAB_0051_(-)		TRUE
47746	3	3	0	NE	MAB_0051_(-)		TRUE
47796	10	29.4	28	NE	MAB_0051_(-)
47844	10	72.4	65	NE	MAB_0051_(-)
47968	10	83.9	78	NE	MAB_0051_(-)
48019	9	14.1111	11	NE	MAB_0052_(-)
48197	10	105	99	NE	MAB_0052_(-)
48260	10	335.6	287	NE	MAB_0052_(-)
48320	10	204.1	195	NE	MAB_0052_(-)
48331	10	17.8	17	NE	MAB_0052_(-)
48360	10	124.8	102	NE	MAB_0052_(-)
48392	10	52	46	NE	MAB_0052_(-)		TRUE
48401	10	37.6	32	NE	MAB_0052_(-)		TRUE
48412	10	73.3	64	NE	MAB_0052_(-)		TRUE
48418	6	2.83333	1	NE	MAB_0052_(-)		TRUE
48474	0	0	0	NE		TRUE
48539	5	10	4	NE	MAB_0053c_(-)		TRUE
48546	10	27	26	NE	MAB_0053c_(-)		TRUE
48576	10	98.1	97	NE	MAB_0053c_(-)
48624	10	101.4	92	NE	MAB_0053c_(-)
48645	10	31.1	30	NE	MAB_0053c_(-)
48663	10	229.2	223	NE	MAB_0053c_(-)
48675	10	52.5	51	NE	MAB_0053c_(-)
48720	10	347.4	320	NE	MAB_0053c_(-)		TRUE
48723	10	173.5	165	NE	MAB_0053c_(-)		TRUE
48752	10	8.3	7	NE	MAB_0053c_(-)
48767	10	322.7	311	NE	MAB_0053c_(-)
48887	10	99.5	92	NE	MAB_0053c_(-)
48943	10	215.3	200	NE	MAB_0053c_(-)
48992	10	380.1	358	NE
49042	10	657.4	581	NE	MAB_0054c_(-)		TRUE
49046	10	649.6	591	NE	MAB_0054c_(-)		TRUE
49072	0	0	0	NE	MAB_0054c_(-)	TRUE
49101	10	340.9	310	NE	MAB_0054c_(-)
49180	10	123.2	113	NE	MAB_0054c_(-)
49198	10	217.6	191	NE	MAB_0054c_(-)		TRUE
49207	10	136.1	126	NE	MAB_0054c_(-)		TRUE
49272	10	122.6	115	NE	MAB_0054c_(-)
49299	10	67.8	63	NE	MAB_0054c_(-)
49378	10	34.4	31	NE	MAB_0054c_(-)
49518	9	24.1111	18	NE
49544	0	0	0	NE		TRUE
49570	10	33.6	33	NE			TRUE
49580	10	32.5	31	NE			TRUE
49582	10	22.7	21	NE			TRUE
49592	10	23.6	22	NE			TRUE
49598	10	19.1	15	NE			TRUE
49612	10	7.7	7	NE
49627	8	24	16	NE
49701	10	219.3	216	NE	MAB_0055c_(-)
49742	10	31.4	31	NE	MAB_0055c_(-)
49902	10	128.6	120	NE	MAB_0055c_(-)
49943	10	215.7	195	NE	MAB_0055c_(-)
50045	10	103.6	97	NE	MAB_0055c_(-)
50092	7	2.57143	2	NE	MAB_0055c_(-)	TRUE
50167	10	97.4	87	NE	MAB_0055c_(-)
50195	10	275.5	251	NE	MAB_0055c_(-)
50214	10	46	44	NE	MAB_0055c_(-)		TRUE
50221	10	39.8	29	NE	MAB_0055c_(-)		TRUE
50272	10	91.6	89	NE	MAB_0055c_(-)
50334	10	430.3	394	NE	MAB_0055c_(-)
50489	1	3	0	NE	MAB_0055c_(-)							TRUE
50502	10	9.2	9	NE	MAB_0055c_(-)		TRUE					TRUE
50509	9	30.4444	26	NE	MAB_0055c_(-)		TRUE					TRUE
50534	10	18.5	17	NE			TRUE					TRUE
50536	10	202.4	188	NE			TRUE					TRUE
50544	8	2.5	2	NE			TRUE					TRUE
50546	10	23.8	23	NE			TRUE					TRUE
50591	10	12.3	10	NE								TRUE
50676	6	1.16667	1	NE	MAB_0056c_(-)
50690	1	1	0	NE	MAB_0056c_(-)	TRUE
50732	9	20	22	NE	MAB_0056c_(-)
50744	3	10	3	NE	MAB_0056c_(-)	TRUE						TRUE
50803	10	169.5	157	NE	MAB_0056c_(-)							TRUE
50865	10	24.4	24	NE	MAB_0056c_(-)							TRUE
50888	0	0	0	NE	MAB_0056c_(-)	TRUE						TRUE
50899	10	88.6	86	NE	MAB_0056c_(-)							TRUE
51030	10	264.7	252	NE	MAB_0056c_(-)
51123	0	0	0	NE	MAB_0056c_(-)
51403	4	5.5	2	NE	MAB_0056c_(-)	TRUE	TRUE
51411	10	115.7	116	NE	MAB_0056c_(-)		TRUE
51507	0	0	0	NE	MAB_0056c_(-)	TRUE	TRUE
51515	10	51.3	50	NE	MAB_0056c_(-)		TRUE
51641	10	38.9	36	NE	MAB_0056c_(-)
51702	10	17.4	16	NE	MAB_0056c_(-)		TRUE
51709	10	42.9	37	NE	MAB_0056c_(-)		TRUE
51801	0	0	0	NE	MAB_0056c_(-)	TRUE
51837	8	13.875	10	NE	MAB_0056c_(-)		TRUE
51846	8	39	31	NE	MAB_0056c_(-)		TRUE
51897	10	266.4	254	NE	MAB_0056c_(-)		TRUE
51903	10	53.1	57	NE	MAB_0056c_(-)		TRUE
51943	10	103.8	78	NE	MAB_0056c_(-)
51989	2	1.5	0	NE	MAB_0056c_(-)
52014	10	155.9	144	NE	MAB_0056c_(-)
52055	10	102	93	NE	MAB_0056c_(-)
52126	10	179.3	165	NE	MAB_0056c_(-)		TRUE
52135	10	50.7	48	NE	MAB_0056c_(-)		TRUE
52158	10	198.7	190	NE	MAB_0056c_(-)
52206	10	43.5	43	NE	MAB_0056c_(-)
52312	9	77.4444	64	NE	MAB_0056c_(-)
52335	10	42.2	39	NE	MAB_0056c_(-)
52348	10	41.4	41	NE	MAB_0056c_(-)
52411	10	206.9	204	NE	MAB_0056c_(-)
52515	10	206.3	193	NE	MAB_0056c_(-)
52591	10	80.6	73	NE	MAB_0056c_(-)		TRUE
52601	2	2	0	NE	MAB_0056c_(-)	TRUE	TRUE
52694	0	0	0	NE	MAB_0056c_(-)	TRUE
52712	10	35.4	36	NE	MAB_0056c_(-)
52759	10	188.4	170	NE	MAB_0056c_(-)
52831	10	43.5	42	NE	MAB_0056c_(-)
52849	10	37	38	NE	MAB_0056c_(-)
52947	0	0	0	NE	MAB_0056c_(-)	TRUE
53100	10	364.3	336	NE	MAB_0056c_(-)		TRUE
53109	10	299.9	276	NE	MAB_0056c_(-)		TRUE
53165	0	0	0	NE	MAB_0056c_(-)	TRUE
53239	10	58.2	53	NE	MAB_0056c_(-)
53272	10	82.5	83	NE	MAB_0056c_(-)
53386	10	54.1	52	NE	MAB_0056c_(-)
53422	10	106.7	109	NE	MAB_0056c_(-)
53526	3	2.33333	1	NE	MAB_0056c_(-)		TRUE
53536	10	95.9	92	NE	MAB_0056c_(-)		TRUE
53591	10	22	22	NE	MAB_0056c_(-)
53661	6	7	5	NE	MAB_0056c_(-)
53694	10	148.3	125	NE	MAB_0056c_(-)		TRUE
53702	3	1.33333	0	NE	MAB_0056c_(-)		TRUE
53709	10	412.5	374	NE	MAB_0056c_(-)		TRUE
53788	0	0	0	NE	MAB_0056c_(-)	TRUE
53806	8	28.375	21	NE	MAB_0056c_(-)
53916	5	2.4	2	NE	MAB_0056c_(-)
53932	10	33.2	42	NE	MAB_0056c_(-)		TRUE
53940	8	11	8	NE	MAB_0056c_(-)		TRUE
53951	3	1.66667	0	NE	MAB_0056c_(-)
53995	5	4.8	3	NE	MAB_0056c_(-)
54033	10	126.9	120	NE	MAB_0056c_(-)
54074	0	0	0	NE	MAB_0056c_(-)	TRUE
54092	10	42.1	42	NE	MAB_0056c_(-)		TRUE
54100	9	21.6667	16	NE	MAB_0056c_(-)		TRUE
54185	10	7.4	8	NE	MAB_0056c_(-)
54346	10	197	187	NE	MAB_0056c_(-)
54521	10	63	57	NE	MAB_0056c_(-)							TRUE
54551	10	112.9	110	NE								TRUE
54563	10	71	71	NE								TRUE
54707	10	495.7	477	NE	MAB_0057_(-)
54852	10	757.5	689	NE	MAB_0057_(-)
54927	10	36.1	33	NE	MAB_0057_(-)
55029	10	753.5	717	NE	MAB_0057_(-)
55159	10	527.6	495	NE	MAB_0057_(-)
55245	10	1134.4	1052	NE	MAB_0057_(-)		TRUE
55249	10	876	831	NE	MAB_0057_(-)		TRUE
55284	10	251.2	235	NE	MAB_0057_(-)
55299	10	174.6	165	NE	MAB_0057_(-)
55311	10	71.1	71	NE	MAB_0057_(-),MAB_0058c_(-)
55399	10	32.7	27	NE	MAB_0058c_(-)
55434	10	318.8	276	NE	MAB_0058c_(-)
55536	10	69	63	NE	MAB_0058c_(-)
55587	10	441.6	410	NE	MAB_0058c_(-)
55743	10	198.9	186	NE	MAB_0058c_(-)
55776	10	472.1	439	NE	MAB_0058c_(-)
56071	0	0	0	NE	MAB_0058c_(-)	TRUE
56098	10	94.1	73	NE	MAB_0058c_(-)
56193	10	56.3	55	NE	MAB_0058c_(-)		TRUE
56203	10	223.3	202	NE	MAB_0058c_(-)		TRUE
56366	3	9.66667	2	NE	MAB_0058c_(-)	TRUE
56608	10	285.8	278	NE							TRUE	TRUE
56620	10	155	151	NE							TRUE	TRUE
56650	0	0	0	NE		TRUE					TRUE	TRUE
56697	10	217.7	203	NE
56745	10	1649	1564	NE	MAB_0059c_(-)
56808	10	37.5	37	NE	MAB_0059c_(-)
56901	10	53.8	51	NE	MAB_0059c_(-)
57048	10	49	39	NE	MAB_0059c_(-)
57084	8	7.5	4	NE								TRUE
57111	10	68.3	63	NE								TRUE
57211	10	25.9	23	NE								TRUE
57231	10	92.3	83	NE								TRUE
57412	10	44.1	43	NE	MAB_0060_(-)
57455	10	5.4	5	NE	MAB_0060_(-)
57470	10	444.1	418	NE	MAB_0060_(-)
57520	10	76.6	74	NE	MAB_0060_(-)
57696	10	99.4	87	NE	MAB_0060_(-)
57808	10	158.2	149	NE	MAB_0060_(-)
57877	10	111.2	102	NE	MAB_0060_(-)
57899	6	3.66667	2	NE	MAB_0061_(-)
57912	10	71.7	68	NE	MAB_0061_(-)
57962	6	10.3333	6	NE	MAB_0061_(-)
57973	10	196.4	179	NE	MAB_0061_(-)
57998	8	12	8	NE	MAB_0061_(-)
58023	10	181.3	166	NE	MAB_0061_(-)		TRUE
58026	10	30.7	28	NE	MAB_0061_(-)		TRUE
58044	10	55.8	51	NE	MAB_0061_(-)
58063	10	197.6	167	NE	MAB_0061_(-)
58081	2	2	1	NE	MAB_0061_(-)
58130	10	36.1	38	NE	MAB_0061_(-)
58238	6	2.33333	1	NE	MAB_0061_(-)
58270	9	10.2222	10	NE	MAB_0061_(-)		TRUE
58275	10	38.2	35	NE	MAB_0061_(-)		TRUE
58285	10	168.2	136	NE	MAB_0061_(-)		TRUE
58293	10	133.6	123	NE	MAB_0061_(-)		TRUE
58296	10	113.4	108	NE	MAB_0061_(-)		TRUE
58338	10	333.8	288	NE	MAB_0061_(-)
58357	10	140.5	131	NE	MAB_0061_(-)
58385	10	1144.6	1067	GA	MAB_0061_(-)
58438	10	1501.4	1432	GA	MAB_0061_(-)
58561	10	190.4	166	GA	MAB_0061_(-)
58630	10	110.5	104	GA	MAB_0061_(-)							TRUE
58788	9	9.33333	7	GA	MAB_0061_(-)							TRUE
58952	7	13.8571	9	GA	MAB_0061_(-)							TRUE
59030	0	0	0	GA	MAB_0061_(-)	TRUE						TRUE
59060	8	24.875	19	GA	MAB_0061_(-)		TRUE					TRUE
59070	10	521.6	475	GA	MAB_0061_(-)		TRUE					TRUE
59117	10	726.7	680	GA			TRUE				TRUE	TRUE
59123	10	1071.2	1028	GA	MAB_0062_(-)		TRUE					TRUE
59173	10	384.1	358	GA	MAB_0062_(-)
59193	10	89.1	81	GA	MAB_0062_(-)
59216	10	254.7	231	GA	MAB_0062_(-)
59228	10	74.7	62	GA	MAB_0062_(-)		TRUE
59236	10	139.3	117	GA	MAB_0062_(-)		TRUE
59263	10	102.5	88	GA	MAB_0062_(-)
59279	10	20.7	21	GA	MAB_0062_(-)
59341	0	0	0	GA	MAB_0062_(-)	TRUE
59362	10	81.5	76	GA	MAB_0062_(-)
59417	3	2	1	GA	MAB_0062_(-)	TRUE
59440	10	118.5	111	GA	MAB_0062_(-)
59615	10	217.8	196	GA	MAB_0062_(-)
59664	10	1078.7	995	GA	MAB_0062_(-)		TRUE
59668	10	884.2	845	GA	MAB_0062_(-)		TRUE
59883	10	186.5	174	GA	MAB_0062_(-)
59919	10	1802	1652	GA	MAB_0062_(-)
59941	10	300.4	271	GA	MAB_0062_(-)
60020	10	169.6	155	GA	MAB_0062_(-)
60047	10	804.2	713	GA	MAB_0062_(-)
60074	10	345.7	319	GA	MAB_0062_(-)
60170	10	849.4	779	GA	MAB_0062_(-)		TRUE
60174	10	637.6	568	GA	MAB_0062_(-)		TRUE
60186	10	96.7	93	GA	MAB_0062_(-)
60253	0	0	0	GA	MAB_0062_(-)	TRUE
60275	10	515	481	GA	MAB_0062_(-)
60290	10	18.8	16	GA	MAB_0062_(-)
60357	10	318.8	288	GA	MAB_0062_(-)
60380	10	70.6	64	GA	MAB_0062_(-)
60461	10	92.4	90	GA	MAB_0062_(-)
60521	10	442.3	377	GA	MAB_0062_(-)		TRUE
60527	10	27.1	23	GA			TRUE
60552	10	199.4	187	GA	MAB_0063c_(-)
60575	10	167.7	158	GA	MAB_0063c_(-)
60642	10	139.2	133	GA	MAB_0063c_(-)
60666	10	518.3	490	GA	MAB_0063c_(-)
60745	4	2.75	1	GA	MAB_0063c_(-)	TRUE	TRUE
60753	10	39.4	38	GA	MAB_0063c_(-)		TRUE
60794	10	72.8	69	GA	MAB_0063c_(-)
60842	10	115.6	114	GA	MAB_0063c_(-)							TRUE
60919	10	123.2	115	GA			TRUE					TRUE
60928	10	26.7	26	GA			TRUE					TRUE
60968	10	387	357	GA			TRUE				TRUE	TRUE
60970	10	83.9	70	GA			TRUE				TRUE	TRUE
60977	10	38.4	32	GA			TRUE				TRUE	TRUE
61061	0	0	0	GA	MAB_0064c_(-)	TRUE
61092	10	61.8	59	GA	MAB_0064c_(-)
61226	10	52	52	GA	MAB_0064c_(-)
61330	0	0	0	GA	MAB_0064c_(-)
61378	4	9.25	4	GA	MAB_0064c_(-)
61552	10	192.9	181	GA	MAB_0064c_(-)
61574	10	135.6	126	GA	MAB_0064c_(-)
61694	10	673.8	646	GA	MAB_0064c_(-)
61718	6	6.66667	4	GA	MAB_0064c_(-)
61754	10	249.9	231	GA	MAB_0064c_(-)
61809	8	5.25	3	GA	MAB_0064c_(-)	TRUE
61854	6	23.1667	14	GA	MAB_0064c_(-)
61880	10	226	217	GA	MAB_0064c_(-)
61967	10	221.3	211	GA	MAB_0064c_(-)
62079	10	271.3	223	GA	MAB_0064c_(-)
62123	10	220.8	213	GA	MAB_0064c_(-)		TRUE
62129	10	183.5	199	GA	MAB_0064c_(-)		TRUE
62170	10	1122.8	1023	GA	MAB_0064c_(-)
62196	1	3	0	GA	MAB_0064c_(-)	TRUE
62271	10	44.8	40	GA
62393	10	18.2	21	GA	MAB_0065c_(-)
62405	10	1185	1096	GA	MAB_0065c_(-)		TRUE
62411	7	4.85714	3	GA	MAB_0065c_(-)		TRUE
62422	10	1095.1	1024	GA	MAB_0065c_(-)		TRUE
62428	10	732.7	690	GA	MAB_0065c_(-)		TRUE
62524	10	181.8	174	GA	MAB_0065c_(-)
62540	10	2196.9	2026	GA	MAB_0065c_(-)
62594	10	552.9	522	GA	MAB_0065c_(-)
62642	10	243.1	226	GA	MAB_0065c_(-)
62808	5	10.6	5	GA	MAB_0065c_(-)	TRUE
63087	10	56.5	55	GA	MAB_0065c_(-)
63143	10	223.1	207	GA	MAB_0065c_(-)
63220	10	138.8	122	GA	MAB_0065c_(-)		TRUE
63230	10	565.3	539	GA	MAB_0065c_(-)		TRUE
63236	10	19.1	17	GA	MAB_0065c_(-)		TRUE
63287	10	304.4	296	GA	MAB_0065c_(-)		TRUE
63297	10	57.4	53	GA	MAB_0065c_(-)		TRUE					TRUE
63329	10	929	903	GA	MAB_0065c_(-)							TRUE
63422	10	1800.2	1685	GA	MAB_0065c_(-)							TRUE
63444	9	32.5556	28	GA								TRUE
63460	10	171.8	172	GA								TRUE
63485	10	108.6	108	GA	MAB_0066c_(-)							TRUE
63656	10	1132.9	1040	GA	MAB_0066c_(-)
63678	0	0	0	GA	MAB_0066c_(-)	TRUE
63721	10	2523	2348	GA	MAB_0066c_(-)
63874	10	623.4	593	GA	MAB_0066c_(-)
63983	10	377.7	357	GA	MAB_0066c_(-)
64134	10	662.7	596	GA	MAB_0066c_(-)							TRUE
64146	9	18.5556	15	GA	MAB_0066c_(-)	TRUE						TRUE
64166	10	28.9	28	GA	MAB_0066c_(-)							TRUE
64222	10	255.6	240	GA								TRUE
64247	10	1212.4	1128	GA								TRUE
64260	10	903.8	817	GA								TRUE
64291	10	200.4	179	NE	MAB_0067_(-)
64307	8	7.125	4	NE	MAB_0067_(-)		TRUE
64313	10	223.9	202	NE	MAB_0067_(-)		TRUE
64336	9	27.6667	22	NE	MAB_0067_(-)
64448	10	91	83	NE	MAB_0067_(-)
64527	10	241.3	223	NE	MAB_0067_(-)
64545	8	32.875	23	NE	MAB_0067_(-)
64661	10	448	417	NE	MAB_0067_(-)
64727	10	266.5	248	NE	MAB_0067_(-)
64886	10	32	30	NE	MAB_0067_(-)
65081	10	94	86	NE	MAB_0067_(-)
65093	10	121.5	116	NE	MAB_0067_(-)
65252	10	463.3	417	NE			TRUE
65256	10	392.6	368	NE			TRUE
65269	10	37.6	39	NE			TRUE
65278	10	463.9	422	NE	MAB_0068_(-)		TRUE
65309	10	164.4	152	NE	MAB_0068_(-)
65412	10	35.7	31	NE	MAB_0068_(-)
65459	10	111.2	109	NE	MAB_0068_(-)
65726	10	717.2	681	NE	MAB_0068_(-)		TRUE
65736	10	37.7	34	NE	MAB_0068_(-)		TRUE
65906	10	132.1	125	NE	MAB_0068_(-)
65978	5	3.6	2	NE	MAB_0069_(-)
66006	10	153.2	151	NE	MAB_0069_(-)
66041	10	54.3	55	NE	MAB_0069_(-)
66057	10	111.6	111	NE	MAB_0069_(-)								TRUE
66111	9	27.4444	23	NE	MAB_0069_(-)
66146	10	115.2	111	NE	MAB_0069_(-)
66597	10	243.3	228	NE	MAB_0069_(-)
66670	10	334.1	325	NE	MAB_0069_(-)
66776	10	24.3	26	NE	MAB_0069_(-)
66855	4	4.5	2	NE	MAB_0069_(-)
66939	10	1716.5	1587	NE	MAB_0069_(-)
66951	10	479.8	458	NE	MAB_0069_(-)
66967	3	6.66667	2	NE	MAB_0069_(-)	TRUE
67045	10	88.1	85	NE	MAB_0069_(-)							TRUE
67123	0	0	0	NE	MAB_0069_(-)	TRUE						TRUE
67158	0	0	0	NE	MAB_0069_(-)	TRUE						TRUE
67173	9	9.66667	8	NE								TRUE
67206	10	172.4	154	NE	MAB_0070_(-)							TRUE
67228	10	52.7	49	NE	MAB_0070_(-)		TRUE					TRUE
67238	10	1389.2	1294	NE	MAB_0070_(-)		TRUE					TRUE
67247	10	227.7	220	NE	MAB_0070_(-)		TRUE					TRUE
67355	10	733	663	NE	MAB_0070_(-)
67414	10	342.4	332	NE	MAB_0070_(-)
67498	2	8.5	2	NE	MAB_0070_(-)
67527	10	255.1	235	NE	MAB_0070_(-)
67571	10	268.9	247	NE	MAB_0070_(-),MAB_0071c_(-)
67640	9	14.1111	12	NE	MAB_0071c_(-)
67655	9	16.2222	14	NE	MAB_0071c_(-)
67712	10	602.2	580	NE	MAB_0071c_(-)
67771	0	0	0	NE	MAB_0071c_(-)	TRUE
67877	10	12.3	10	NE	MAB_0071c_(-)	TRUE
67903	9	24.7778	22	NE	MAB_0071c_(-)
68065	9	18.2222	15	NE	MAB_0071c_(-)
68141	10	145.8	142	NE	MAB_0071c_(-)
68303	10	186.9	172	NE	MAB_0071c_(-)							TRUE
68365	0	0	0	NE	MAB_0071c_(-)	TRUE						TRUE
68406	9	32.1111	28	NE	MAB_0071c_(-)							TRUE
68418	10	44	44	NE								TRUE
68435	10	387.2	340	NE	MAB_0072c_(-)							TRUE
68483	10	1001.3	918	NE	MAB_0072c_(-)
68526	2	5.5	1	NE	MAB_0072c_(-)	TRUE
68539	10	128.8	120	NE	MAB_0072c_(-)		TRUE
68548	10	587.1	571	NE	MAB_0072c_(-)		TRUE
68632	10	257.8	235	NE	MAB_0072c_(-)
68658	0	0	0	NE	MAB_0072c_(-)	TRUE
68762	10	380.2	335	NE	MAB_0072c_(-)
68922	9	43.1111	29	NE	MAB_0072c_(-)
68970	9	3.88889	3	NE	MAB_0072c_(-)	TRUE
69136	10	35	32	NE	MAB_0072c_(-)
69150	10	69.8	62	NE	MAB_0072c_(-)
69267	10	153.9	144	NE	MAB_0073c_(-)
69318	10	435.4	391	NE	MAB_0073c_(-)
69374	10	305.1	293	NE	MAB_0073c_(-)
69389	8	15.875	8	NE	MAB_0073c_(-)
69493	5	6.4	3	NE	MAB_0073c_(-)
69529	10	23.8	22	NE	MAB_0073c_(-)
69597	10	495.9	457	NE	MAB_0073c_(-)
69749	10	29.4	24	NE	MAB_0073c_(-)
69777	10	261.7	249	NE	MAB_0073c_(-)
69947	8	27.75	23	NE	MAB_0073c_(-)
70091	10	74.2	69	NE	MAB_0074c_(-)
70119	10	41.7	40	NE	MAB_0074c_(-)		TRUE
70127	10	58.7	56	NE	MAB_0074c_(-)		TRUE
70170	9	19.8889	16	NE	MAB_0074c_(-)		TRUE
70179	10	38	37	NE	MAB_0074c_(-)		TRUE
70193	10	26	25	NE	MAB_0074c_(-)
70249	0	0	0	NE	MAB_0074c_(-)	TRUE
70292	10	12.3	13	NE	MAB_0074c_(-)
70310	10	455.7	426	NE	MAB_0074c_(-)
70439	10	184.6	177	NE	MAB_0074c_(-)							TRUE
70497	0	0	0	NE	MAB_0074c_(-)	TRUE						TRUE
70554	10	19.9	21	NE	MAB_0074c_(-)						TRUE	TRUE
70565	10	107.4	103	NE	MAB_0074c_(-)		TRUE				TRUE	TRUE
70568	10	51.2	44	NE	MAB_0074c_(-)		TRUE				TRUE	TRUE
70596	10	52.6	48	NE	MAB_0074c_(-)						TRUE	TRUE
70624	10	18.1	16	NE	MAB_0074c_(-)						TRUE
70653	6	6.66667	3	NE	MAB_0074c_(-)						TRUE
70667	10	285.2	269	NE	MAB_0074c_(-)						TRUE
70916	10	104.8	97	NE	MAB_0074c_(-)						TRUE
70973	10	298.9	278	NE	MAB_0074c_(-)						TRUE
71016	9	6.33333	5	NE	MAB_0074c_(-)						TRUE
71036	10	211	203	NE	MAB_0074c_(-)
71139	8	29.5	25	NE	MAB_0074c_(-)
71183	10	359.7	318	NE	MAB_0074c_(-)
71361	9	6.44444	6	NE	MAB_0074c_(-)
71402	10	205.7	200	NE	MAB_0074c_(-)
71429	10	62.1	60	NE	MAB_0074c_(-)
71477	10	350.6	330	NE	MAB_0074c_(-)		TRUE
71483	10	395.8	317	NE	MAB_0074c_(-)		TRUE
71519	0	0	0	NE	MAB_0074c_(-)	TRUE
71545	10	587.7	583	NE	MAB_0074c_(-)							TRUE
71609	10	1663	1540	NE	MAB_0074c_(-)							TRUE
71683	10	29.8	26	NE								TRUE
71815	10	105.6	107	NE	MAB_0075_(-)							TRUE
71935	10	27.1	25	NE	MAB_0075_(-)
71952	10	309.2	281	NE	MAB_0075_(-)		TRUE
71961	10	61.2	58	NE	MAB_0075_(-)		TRUE
72138	10	45	42	NE	MAB_0075_(-)
72177	10	789.9	742	NE	MAB_0075_(-)
72212	4	2	1	NE	MAB_0075_(-)
72318	10	181.7	172	NE	MAB_0075_(-)
72408	10	52.6	53	NE	MAB_0075_(-)
72480	9	24.4444	22	NE	MAB_0075_(-)
72536	4	2.75	1	NE	MAB_0075_(-)	TRUE
72570	10	313.8	308	NE	MAB_0075_(-)
72621	10	483	477	NE	MAB_0075_(-)
72656	10	70.6	69	NE	MAB_0075_(-)
72827	0	0	0	NE	MAB_0075_(-)	TRUE
72853	10	280.9	267	NE	MAB_0075_(-)		TRUE
72861	10	18.9	18	NE	MAB_0075_(-)		TRUE
72878	10	24.9	27	NE	MAB_0075_(-)
72947	5	8	5	NE	MAB_0075_(-)	TRUE
73001	10	100.7	88	NE	MAB_0076_(-)
73100	10	885.9	796	NE	MAB_0076_(-)
73315	10	45.8	38	NE	MAB_0076_(-)
73354	10	273.3	252	NE	MAB_0076_(-)
73373	10	14.3	14	NE	MAB_0076_(-)
73457	10	1030.2	949	NE	MAB_0076_(-)		TRUE
73459	10	59.4	54	NE	MAB_0076_(-)		TRUE
73525	10	636.8	590	NE	MAB_0076_(-)
73682	10	177.5	168	NE	MAB_0076_(-)							TRUE
73736	10	521.3	493	NE	MAB_0076_(-)		TRUE					TRUE
73740	10	657	608	NE	MAB_0076_(-)		TRUE					TRUE
73762	0	0	0	NE	MAB_0076_(-)	TRUE						TRUE
73805	10	81.9	78	NE	MAB_0076_(-)							TRUE
73835	10	94.2	89	NE	MAB_0076_(-)
73858	0	0	0	NE	MAB_0076_(-)	TRUE						TRUE
73880	10	684.7	586	NE	MAB_0076_(-)							TRUE
73962	8	7.125	5	NE								TRUE
73995	10	85.6	86	NE			TRUE					TRUE
74005	0	0	0	NE			TRUE					TRUE
74007	0	0	0	NE			TRUE					TRUE
74013	0	0	0	NE			TRUE				TRUE	TRUE
74016	0	0	0	NE			TRUE				TRUE	TRUE
74022	3	4.33333	1	NE			TRUE				TRUE	TRUE
74107	10	28.2	27	NE	MAB_0077_(-)	TRUE
74233	8	2.5	2	NE	MAB_0077_(-)
74253	10	658.4	617	NE	MAB_0077_(-)
74403	10	239.8	234	NE	MAB_0077_(-)
74477	10	444.6	417	NE	MAB_0077_(-)
74505	10	265.6	246	NE	MAB_0077_(-)
74546	10	93.1	96	NE	MAB_0077_(-)		TRUE
74556	9	30.7778	30	NE	MAB_0077_(-)		TRUE
74901	10	114.8	109	NE	MAB_0077_(-)
74937	10	33.9	32	NE	MAB_0078_(-)
75014	10	141.1	131	NE	MAB_0078_(-)
75068	10	248.5	232	NE	MAB_0078_(-)
75087	10	44	37	NE	MAB_0078_(-)
75101	10	88.1	83	NE	MAB_0078_(-)
75162	10	18.9	18	NE	MAB_0078_(-)
75192	10	477.1	438	NE	MAB_0078_(-)
75242	10	5.1	5	NE	MAB_0078_(-)
75429	10	32.8	33	NE	MAB_0078_(-)
75452	10	127.8	119	NE	MAB_0078_(-)
75478	0	0	0	NE	MAB_0078_(-)	TRUE	TRUE
75488	9	18.7778	17	NE	MAB_0078_(-)		TRUE
75509	10	87.4	81	NE	MAB_0078_(-)		TRUE
75512	10	1076.2	1017	NE	MAB_0078_(-)		TRUE
75539	10	147.5	124	NE	MAB_0078_(-)
75551	10	684.3	636	NE	MAB_0078_(-)
75570	10	30.9	28	NE	MAB_0078_(-)
75584	6	6.33333	3	NE	MAB_0078_(-)
75647	10	90.6	87	NE	MAB_0078_(-)
75677	10	79.7	78	NE	MAB_0078_(-)
75711	4	7.25	2	NE	MAB_0078_(-)		TRUE
75716	7	36.7143	23	NE	MAB_0078_(-)	TRUE	TRUE
75725	10	19.2	19	NE	MAB_0078_(-)		TRUE
75824	0	0	0	NE	MAB_0078_(-),MAB_0079c_(-)	TRUE	TRUE
75833	10	103.9	98	NE	MAB_0079c_(-)		TRUE
76165	10	92.2	89	NE	MAB_0080c_(-)
76213	10	256.8	255	NE	MAB_0080c_(-)
76225	10	104.7	100	NE	MAB_0080c_(-)
76236	10	40.9	38	NE	MAB_0080c_(-)		TRUE
76243	10	26.7	25	NE	MAB_0080c_(-)		TRUE
76277	3	3.66667	2	NE	MAB_0080c_(-)
76308	10	180.2	171	NE	MAB_0080c_(-)
76411	10	11.9	11	NE	MAB_0080c_(-)		TRUE
76419	10	75.8	71	NE	MAB_0080c_(-)		TRUE
76444	0	0	0	NE	MAB_0080c_(-)
76477	9	10	9	NE	MAB_0080c_(-)
76492	10	100.3	93	NE	MAB_0080c_(-)
76525	10	246.3	214	NE	MAB_0080c_(-)		TRUE
76528	10	416.2	379	NE	MAB_0080c_(-)		TRUE
76609	10	606.9	549	NE	MAB_0080c_(-)
76648	10	116.3	113	NE	MAB_0080c_(-)		TRUE
76656	2	1	0	NE	MAB_0080c_(-)	TRUE	TRUE
76672	10	142.2	134	NE	MAB_0080c_(-)
76724	10	129.5	129	NE	MAB_0080c_(-)
76741	10	184.3	173	NE	MAB_0080c_(-)
76784	5	1.6	1	NE	MAB_0080c_(-)
76892	10	58.6	57	NE	MAB_0080c_(-)
76909	10	36.9	36	NE	MAB_0080c_(-)
76968	10	101.9	95	NE	MAB_0080c_(-)
76983	10	194.4	173	NE	MAB_0080c_(-)
77023	10	38.1	34	NE	MAB_0080c_(-)
77064	10	31.9	30	NE	MAB_0080c_(-)
77140	10	33.8	37	NE	MAB_0080c_(-)							TRUE
77213	6	12.5	7	NE	MAB_0080c_(-)							TRUE
77245	10	79.5	84	NE								TRUE
77257	8	23.375	18	NE								TRUE
77363	10	100.9	94	NE								TRUE
77398	10	609.6	596	NE							TRUE	TRUE
77457	0	0	0	NE	MAB_0081_(-)
77496	10	22.3	22	NE	MAB_0081_(-)
77574	10	245	215	NE	MAB_0081_(-)
77603	0	0	0	NE	MAB_0081_(-)	TRUE
77661	10	374.7	318	NE	MAB_0081_(-)		TRUE
77665	10	857.8	806	NE	MAB_0081_(-)		TRUE
77669	10	386.1	350	NE	MAB_0081_(-)		TRUE
77791	7	36.1429	26	NE	MAB_0081_(-)		TRUE
77800	10	132.9	121	NE	MAB_0081_(-)		TRUE
77881	10	18.3	17	NE	MAB_0081_(-)
77924	10	14.4	13	NE	MAB_0081_(-)
77950	8	5.75	6	NE	MAB_0081_(-)
77985	9	17	15	NE	MAB_0081_(-)
78005	9	9.88889	7	NE	MAB_0081_(-)
78038	2	14	4	NE	MAB_0081_(-)
78052	9	12.3333	11	NE	MAB_0081_(-)
78140	10	230.9	210	NE	MAB_0081_(-)
78517	10	598.4	548	NE	MAB_0081_(-)
78539	6	6.33333	5	NE	MAB_0081_(-)
78601	10	4	4	NE	MAB_0081_(-)
78613	10	256.4	235	NE	MAB_0081_(-)
78634	10	199.7	197	NE	MAB_0081_(-)
78650	0	0	0	NE	MAB_0081_(-)	TRUE
78682	6	8.66667	5	NE	MAB_0081_(-)
78725	0	0	0	NE	MAB_0081_(-)	TRUE
78817	10	163.3	155	NE	MAB_0081_(-)		TRUE
78826	10	75.8	72	NE	MAB_0081_(-)		TRUE
78829	10	241.6	232	NE	MAB_0081_(-)		TRUE
78889	10	400.2	371	NE	MAB_0081_(-)
78994	10	221.2	192	NE	MAB_0081_(-)
79008	8	10.5	8	NE	MAB_0081_(-)
79036	10	72.1	70	NE	MAB_0081_(-)
79075	10	29.6	24	NE	MAB_0081_(-)		TRUE
79081	10	203.8	195	NE	MAB_0081_(-)		TRUE
79125	0	0	0	NE	MAB_0082c_(-)
79137	10	176.2	163	NE	MAB_0082c_(-)
79181	0	0	0	NE	MAB_0082c_(-)
79292	10	108.9	112	NE	MAB_0082c_(-)		TRUE
79295	10	47	43	NE	MAB_0082c_(-)		TRUE
79328	10	33.5	30	NE	MAB_0082c_(-)
79386	10	95.9	97	NE	MAB_0082c_(-)
79397	10	50.8	47	NE	MAB_0082c_(-)
79556	10	175.5	162	NE	MAB_0082c_(-)
79607	3	1.66667	1	NE	MAB_0082c_(-)
79640	10	71.1	55	NE	MAB_0082c_(-)
79667	10	125.3	117	NE	MAB_0082c_(-)		TRUE					TRUE
79673	10	187.4	175	NE	MAB_0082c_(-)		TRUE					TRUE
79709	10	62.6	46	NE	MAB_0082c_(-)							TRUE
79730	10	68.1	63	NE	MAB_0082c_(-)							TRUE
79814	10	102.3	94	NE								TRUE
79827	8	5.5	3	NE		TRUE	TRUE					TRUE
79834	10	19.4	19	NE			TRUE					TRUE
79868	10	348.6	316	NE								TRUE
79889	10	32.4	30	NE								TRUE
79929	10	528	498	NE	MAB_0083_(-)							TRUE
80001	10	328.5	318	NE	MAB_0083_(-)		TRUE					TRUE
80009	10	148.8	142	NE	MAB_0083_(-)		TRUE					TRUE
80020	10	52.3	46	NE	MAB_0083_(-)							TRUE
80090	10	56.6	53	NE	MAB_0083_(-)		TRUE				TRUE	TRUE
80095	10	463.7	429	NE	MAB_0083_(-)		TRUE				TRUE	TRUE
80125	8	11.875	9	NE	MAB_0083_(-)						TRUE	TRUE
80194	10	61.2	57	NE	MAB_0083_(-)						TRUE
80249	10	193.3	181	NE	MAB_0083_(-)						TRUE
80294	10	32.1	31	NE	MAB_0083_(-)	TRUE					TRUE
80322	10	171.2	153	NE	MAB_0083_(-)		TRUE				TRUE
80331	10	58.1	53	NE			TRUE				TRUE
80351	10	40.7	37	NE							TRUE
80392	10	164.9	157	NE	MAB_0084_(-)
80407	10	527.5	488	NE	MAB_0084_(-)
80547	10	487.1	464	NE	MAB_0084_(-)
80629	10	60.1	56	NE	MAB_0084_(-)
80655	10	602.8	577	NE	MAB_0084_(-)
80757	10	411.4	388	NE	MAB_0084_(-)		TRUE
80761	10	1017.9	955	NE	MAB_0084_(-)		TRUE
80775	10	23.7	24	NE	MAB_0084_(-)
80816	7	9	6	NE	MAB_0084_(-)		TRUE
80823	10	523.1	497	NE	MAB_0084_(-)		TRUE
80878	10	902	831	NE	MAB_0084_(-)
80974	10	386.5	352	NE	MAB_0084_(-)
81114	10	418.5	391	NE	MAB_0084_(-)
81156	10	96.6	95	NE	MAB_0084_(-)
81178	0	0	0	NE	MAB_0084_(-)	TRUE
81210	10	155.9	154	NE	MAB_0084_(-)
81225	10	246.5	229	NE	MAB_0084_(-)
81252	10	124.5	118	NE	MAB_0084_(-)
81263	10	88.8	85	NE	MAB_0084_(-)
81350	10	99.2	94	NE	MAB_0084_(-)
81366	10	556.9	526	NE	MAB_0084_(-)
81381	10	105.2	95	NE	MAB_0084_(-)
81443	10	19.9	20	NE	MAB_0084_(-)
81454	10	21.6	21	NE	MAB_0084_(-),MAB_0085c_(-)		TRUE
81464	5	3.6	2	NE	MAB_0084_(-),MAB_0085c_(-)		TRUE
81503	7	4	3	NE	MAB_0084_(-),MAB_0085c_(-)
81576	10	126.4	114	NE	MAB_0084_(-),MAB_0085c_(-)		TRUE
81582	4	1	0	NE	MAB_0085c_(-)	TRUE	TRUE
81636	10	262.1	240	NE	MAB_0085c_(-)
81869	4	1.25	0	NE	MAB_0085c_(-)	TRUE						TRUE
81884	0	0	0	NE	MAB_0085c_(-)	TRUE						TRUE
82007	10	94.1	67	NE	MAB_0085c_(-)							TRUE
82019	10	90.2	85	NE			TRUE					TRUE
82024	0	0	0	NE			TRUE					TRUE
82042	5	26.4	13	NE								TRUE
82054	4	6.75	3	NE			TRUE					TRUE
82064	10	37.8	35	NE			TRUE					TRUE
82136	1	2	0	NE	MAB_0086_(-)
82282	10	69.1	61	NE	MAB_0086_(-)							TRUE
82440	10	3.8	3	NE	MAB_0086_(-)						TRUE	TRUE
82479	10	44.5	44	NE	MAB_0086_(-)						TRUE
82551	10	95.2	88	NE	MAB_0086_(-)						TRUE
82614	10	144.9	131	NE	MAB_0086_(-)						TRUE
82781	10	44.9	41	NE	MAB_0086_(-)						TRUE
82799	10	159.4	150	NE	MAB_0086_(-)						TRUE
82850	2	1	0	NE	MAB_0086_(-)	TRUE	TRUE
82860	10	144.8	144	NE	MAB_0086_(-)		TRUE
82875	10	40.3	37	NE	MAB_0086_(-)
82980	9	18.4444	19	NE	MAB_0086_(-)
83016	10	50.4	47	NE	MAB_0086_(-)
83040	10	320.5	295	NE
83096	10	141.8	137	NE	MAB_0087c_(-)
83109	7	23.2857	15	NE	MAB_0087c_(-)
83218	10	66.4	68	NE	MAB_0087c_(-)
83291	3	4.33333	1	NE	MAB_0087c_(-)
83313	0	0	0	NE	MAB_0087c_(-)	TRUE
83354	10	20	23	NE	MAB_0087c_(-)
83415	10	47.5	43	NE	MAB_0087c_(-)
83559	10	113	109	NE	MAB_0087c_(-)
83647	10	34.8	32	NE	MAB_0087c_(-)
83749	0	0	0	NE	MAB_0087c_(-)	TRUE
83761	9	10.8889	8	NE	MAB_0087c_(-)
83860	10	19	16	NE	MAB_0087c_(-)		TRUE
83867	1	1	0	NE	MAB_0087c_(-)		TRUE
83939	10	119.4	114	NE	MAB_0087c_(-)
83964	3	1.66667	0	NE	MAB_0087c_(-)
84105	10	183.6	171	NE	MAB_0087c_(-)
84177	10	61.1	59	NE	MAB_0087c_(-)
84219	10	38	35	NE	MAB_0087c_(-)		TRUE
84221	10	631.3	587	NE	MAB_0087c_(-)		TRUE
84275	10	742.7	697	NE	MAB_0087c_(-)
84326	10	624.2	540	NE	MAB_0087c_(-)
84361	10	24.5	23	NE	MAB_0087c_(-)
84380	10	57.5	53	NE	MAB_0087c_(-)		TRUE
84386	10	463.2	443	NE	MAB_0087c_(-)		TRUE
84633	10	172.4	161	NE	MAB_0087c_(-)
84689	10	74.8	77	NE
84708	10	34.8	33	NE	MAB_0088c_(-)
84873	10	69.8	62	NE	MAB_0088c_(-)
84929	10	95.7	88	NE	MAB_0088c_(-)
85022	8	17.75	13	NE	MAB_0088c_(-)
85052	10	70.6	56	NE	MAB_0088c_(-)
85086	10	221.4	219	NE	MAB_0088c_(-)
85118	10	260.5	211	NE	MAB_0088c_(-)
85230	10	394.2	347	NE	MAB_0088c_(-)
85294	9	10.5556	10	NE	MAB_0088c_(-)
85451	10	81.3	79	NE	MAB_0088c_(-)
85464	9	14.5556	15	NE	MAB_0088c_(-)		TRUE
85470	10	118.6	118	NE	MAB_0088c_(-)		TRUE
85500	10	198	183	NE	MAB_0088c_(-)
85773	10	180.2	161	NE	MAB_0088c_(-)
85850	10	36.9	33	NE	MAB_0089c_(-)
85881	10	623	580	NE	MAB_0089c_(-)		TRUE
85889	10	163.8	160	NE	MAB_0089c_(-)		TRUE
86039	10	708.8	647	NE	MAB_0089c_(-)
86081	10	154.3	147	NE	MAB_0089c_(-)
86159	10	90.1	77	NE	MAB_0089c_(-)
86174	10	548.2	513	NE	MAB_0089c_(-)
86272	10	47.8	44	NE	MAB_0089c_(-)
86345	7	15.2857	8	NE	MAB_0089c_(-)	TRUE
86399	10	476.7	429	NE	MAB_0089c_(-)
86425	10	164.6	150	NE	MAB_0089c_(-)
86543	10	47.1	44	NE	MAB_0089c_(-)
86722	10	13.8	13	NE	MAB_0089c_(-)
86785	8	5.25	4	NE	MAB_0090c_(-)
86854	10	122.9	115	NE	MAB_0090c_(-)
86894	10	416	381	NE	MAB_0090c_(-)
86944	3	11.6667	3	NE	MAB_0090c_(-)
86959	10	269.7	253	NE	MAB_0090c_(-)
87145	10	110.2	102	NE	MAB_0090c_(-)
87172	10	1080.9	980	NE	MAB_0090c_(-)
87279	10	83.9	80	NE	MAB_0090c_(-)
87430	10	37.8	34	NE	MAB_0090c_(-)		TRUE
87436	10	42	41	NE	MAB_0090c_(-)		TRUE
87497	9	23.6667	21	NE	MAB_0090c_(-)
87649	10	164.9	150	NE								TRUE
87668	10	92	93	NE							TRUE	TRUE
87708	10	27.9	26	NE			TRUE					TRUE
87715	10	474.5	436	NE			TRUE					TRUE
87801	10	1161.9	1087	NE								TRUE
87838	10	476.1	455	NE								TRUE
87850	10	190.7	186	NE								TRUE
87982	10	49.2	45	NE
88014	10	123.1	116	NE
88143	10	180.6	174	NE	MAB_0091_(-)
88155	10	178.5	169	NE	MAB_0091_(-)
88193	10	52.1	51	NE	MAB_0091_(-)
88369	10	10.9	10	NE	MAB_0091_(-)
88386	10	161.1	149	NE	MAB_0091_(-)
88397	0	0	0	NE	MAB_0091_(-)	TRUE
88608	10	57.6	54	NE	MAB_0091_(-)
88686	10	45.3	43	NE	MAB_0091_(-)
88719	10	61.6	57	NE	MAB_0091_(-)
88747	10	39.5	42	NE	MAB_0091_(-)
88758	10	123.8	117	NE	MAB_0091_(-)
88857	8	7.375	5	NE	MAB_0091_(-)
88901	0	0	0	NE	MAB_0091_(-)	TRUE
88991	10	32.4	33	NE	MAB_0091_(-)
89114	10	40.7	40	NE	MAB_0091_(-)
89139	10	12.6	13	NE	MAB_0091_(-)
89329	10	62.6	57	NE	MAB_0091_(-)
89436	10	18.9	17	NE	MAB_0091_(-)
89510	0	0	0	NE	MAB_0091_(-)
89544	8	5.625	5	NE	MAB_0091_(-)		TRUE
89550	10	99.2	92	NE	MAB_0091_(-)		TRUE
89624	0	0	0	NE	MAB_0091_(-)	TRUE
89670	10	10.7	10	NE	MAB_0091_(-)
89912	6	3.83333	2	NE	MAB_0091_(-)	TRUE
89925	10	11.7	10	NE	MAB_0091_(-)
90213	10	188.6	179	NE	MAB_0091_(-)
90294	10	135.3	126	NE	MAB_0091_(-)
90363	10	66.9	61	NE	MAB_0091_(-)
90420	10	47.2	47	NE	MAB_0091_(-)
90452	0	0	0	NE	MAB_0091_(-)	TRUE
90558	10	22.2	21	NE	MAB_0091_(-)
90582	10	33.2	33	NE	MAB_0091_(-)
90642	10	14.7	14	NE	MAB_0091_(-)
90660	10	99.6	94	NE	MAB_0091_(-)
90993	10	35.2	33	NE	MAB_0091_(-)
91013	0	0	0	NE	MAB_0091_(-)	TRUE
91080	10	58.3	58	NE	MAB_0091_(-)
91155	10	47.5	43	NE	MAB_0091_(-)
91298	10	86.8	82	NE	MAB_0091_(-)
91399	10	20.1	20	NE	MAB_0091_(-)
91833	10	33.5	31	NE	MAB_0091_(-)
92001	10	19.6	18	NE	MAB_0091_(-)
92036	4	6	2	NE	MAB_0091_(-)
92124	10	41.5	40	NE	MAB_0091_(-)
92346	10	65.2	63	NE	MAB_0091_(-)
92424	10	71.8	70	NE	MAB_0091_(-)		TRUE
92430	10	44.2	42	NE	MAB_0091_(-)		TRUE
92628	10	20.9	20	NE	MAB_0091_(-)
92800	10	12.4	12	NE	MAB_0092_(-)
92892	0	0	0	NE	MAB_0092_(-)	TRUE
92923	10	4.5	4	NE	MAB_0092_(-)
93035	10	14.6	13	NE	MAB_0092_(-)
93146	10	11.3	11	NE	MAB_0092_(-)
93223	10	22.8	19	NE	MAB_0092_(-)
93259	9	2.66667	2	NE	MAB_0092_(-)
93368	10	29.1	28	NE	MAB_0092_(-)
93472	10	99.3	95	NE	MAB_0092_(-)
93487	10	71.7	71	NE	MAB_0092_(-)
93504	10	65.4	61	NE	MAB_0092_(-)
93712	10	34.5	36	NE	MAB_0092_(-)
93766	10	83.5	78	NE	MAB_0092_(-)
93899	10	36.8	36	NE	MAB_0092_(-)
94000	10	24.2	24	NE	MAB_0092_(-)
94038	9	14.1111	11	NE	MAB_0092_(-)
94111	10	60	59	NE	MAB_0092_(-)
94171	0	0	0	NE	MAB_0092_(-)	TRUE						TRUE
94221	9	10.7778	8	NE								TRUE
94247	7	19.7143	14	NE								TRUE
94304	10	35.1	36	NE			TRUE					TRUE
94309	9	10.8889	7	NE			TRUE					TRUE
94369	6	11.1667	6	NE					TRUE		TRUE	TRUE
94429	10	53.5	50	NE					TRUE		TRUE
94546	10	37	34	NE			TRUE				TRUE
94555	6	12.3333	6	NE			TRUE				TRUE
94565	5	3.4	2	NE			TRUE				TRUE
94587	3	3.33333	1	NE							TRUE
94618	0	0	0	NE							TRUE
94641	10	349.7	317	NE	MAB_0093_(-)		TRUE
94643	10	37.3	35	NE	MAB_0093_(-)		TRUE
94670	10	55.3	54	NE	MAB_0093_(-)
94730	10	142.3	136	NE	MAB_0093_(-)
94770	10	59.5	56	NE	MAB_0093_(-)
94809	10	97.5	93	NE	MAB_0093_(-)
94828	10	70.6	64	NE	MAB_0093_(-)
94878	3	2.33333	1	NE	MAB_0093_(-)	TRUE
94924	10	686.7	608	NE	MAB_0093_(-)
94954	10	606.2	568	NE	MAB_0093_(-)		TRUE
94963	10	120.2	119	NE	MAB_0093_(-)		TRUE
95002	10	387.9	360	NE	MAB_0093_(-)		TRUE
95005	10	484	454	NE	MAB_0093_(-)		TRUE
95064	0	0	0	NE	MAB_0093_(-)	TRUE
95099	10	106.1	97	NE	MAB_0093_(-)
95140	10	386.8	340	NE	MAB_0093_(-)
95152	10	216.4	200	NE	MAB_0093_(-)
95199	10	215.5	201	NE	MAB_0093_(-)
95263	10	830.6	785	NE	MAB_0093_(-)
95275	10	547.6	510	NE	MAB_0093_(-)
95375	5	2.8	1	NE	MAB_0093_(-)	TRUE
95393	10	295.2	264	NE	MAB_0093_(-)
95416	10	113.5	107	NE	MAB_0093_(-)		TRUE
95425	10	174.6	164	NE	MAB_0094c_(-)		TRUE
95698	0	0	0	NE	MAB_0094c_(-)	TRUE
95738	10	60.7	50	NE	MAB_0094c_(-)
95753	3	1.33333	0	NE	MAB_0094c_(-)
95926	10	465.7	435	NE	MAB_0094c_(-)
96013	10	343.5	316	NE	MAB_0094c_(-)		TRUE
96022	10	66.5	62	NE	MAB_0094c_(-)		TRUE
96195	10	552.2	537	NE								TRUE
96209	9	14	12	NE			TRUE					TRUE
96213	10	71.9	61	NE			TRUE					TRUE
96217	10	30.7	25	NE			TRUE					TRUE
96225	10	25.7	25	NE			TRUE					TRUE
96237	6	3.33333	2	NE			TRUE					TRUE
96241	10	85.6	79	NE			TRUE					TRUE
96245	10	36.9	34	NE			TRUE					TRUE
96254	10	120.8	116	NE			TRUE					TRUE
96531	10	69.8	66	NE	MAB_0095_(-)							TRUE
96546	10	202.5	196	NE								TRUE
96594	7	8.14286	5	NE	MAB_0096_(-)							TRUE
96697	10	86.1	85	NE	MAB_0096_(-)
96712	10	569.9	535	NE	MAB_0096_(-)
96754	10	999.5	910	NE	MAB_0096_(-)
96790	10	44.1	43	NE	MAB_0096_(-)
97019	10	833	778	NE	MAB_0096_(-)
97141	10	477.1	427	NE	MAB_0096_(-)
97191	10	320.3	297	NE	MAB_0096_(-)
97275	10	1223	1154	NE	MAB_0096_(-)
97330	10	74.8	73	NE	MAB_0096_(-)
97451	10	129.4	131	NE	MAB_0096_(-)
97585	10	108.1	101	NE	MAB_0096_(-)
97660	10	577.2	553	NE	MAB_0096_(-)
97675	10	133.4	123	NE	MAB_0096_(-)
97732	10	25.6	24	NE	MAB_0096_(-)
97788	9	14.2222	12	NE	MAB_0096_(-)							TRUE
97846	10	68.6	67	NE	MAB_0096_(-)							TRUE
97888	10	81.9	76	NE	MAB_0096_(-)							TRUE
97934	10	247.2	215	NE	MAB_0097_(-)		TRUE					TRUE
97937	10	335.2	317	NE	MAB_0097_(-)		TRUE					TRUE
97972	10	35.1	32	NE	MAB_0097_(-)		TRUE
97979	10	24.6	22	NE	MAB_0097_(-)		TRUE
98254	9	48.4444	40	NE	MAB_0097_(-)
98279	10	810.6	741	NE	MAB_0097_(-)
98320	10	9.6	9	NE	MAB_0097_(-)	TRUE
98371	10	84.7	66	NE	MAB_0097_(-)							TRUE
98404	8	2.125	1	NE	MAB_0097_(-)							TRUE
98476	7	5.28571	4	NE	MAB_0097_(-)	TRUE						TRUE
98598	10	135.2	127	NE	MAB_0097_(-)
98746	6	2.16667	1	NE	MAB_0097_(-)
98770	4	6.75	3	NE	MAB_0097_(-)	TRUE
98810	0	0	0	NE	MAB_0097_(-)							TRUE
98863	10	475.7	446	NE	MAB_0097_(-)							TRUE
98909	9	5.44444	5	NE	MAB_0097_(-)							TRUE
98966	10	165.1	150	NE	MAB_0098_(-)							TRUE
99103	10	840.8	804	NE	MAB_0098_(-)
99153	10	163.6	143	NE	MAB_0098_(-)
99311	10	203.5	193	NE	MAB_0098_(-)
99371	10	293.1	285	NE	MAB_0098_(-)
99410	10	349.9	333	NE	MAB_0098_(-)
99514	10	103.5	101	NE	MAB_0098_(-)
99554	0	0	0	NE	MAB_0099_(-)	TRUE
99568	6	10.3333	5	NE	MAB_0099_(-)
99596	2	10.5	3	NE	MAB_0099_(-)	TRUE
99609	10	299.8	282	NE	MAB_0099_(-)		TRUE
99612	10	312.1	279	NE	MAB_0099_(-)		TRUE
99693	10	291.5	263	NE	MAB_0099_(-)
99713	0	0	0	NE	MAB_0099_(-)	TRUE
99729	10	261.1	248	NE	MAB_0099_(-)
99788	7	8.71429	8	NE	MAB_0099_(-)		TRUE
99798	10	110.3	89	NE	MAB_0099_(-)		TRUE
99891	10	93.6	84	NE	MAB_0099_(-)
99936	10	64.4	66	NE	MAB_0099_(-)
99960	10	99.4	98	NE	MAB_0099_(-)
99986	5	6.8	3	NE	MAB_0099_(-)	TRUE	TRUE
99995	9	15.1111	13	NE	MAB_0099_(-)		TRUE
100047	10	145.8	133	NE	MAB_0099_(-)		TRUE
100053	10	217.6	200	NE	MAB_0099_(-)		TRUE
100061	10	14.1	14	NE	MAB_0099_(-)		TRUE
100097	0	0	0	NE	MAB_0099_(-)	TRUE
100213	7	9.42857	10	NE	MAB_0099_(-)
100288	10	322.2	310	NE	MAB_0099_(-)
100344	9	16.3333	14	NE	MAB_0099_(-)
100368	10	98.3	92	NE	MAB_0099_(-)
100385	10	161.5	144	NE	MAB_0099_(-)
100431	10	92.8	82	NE	MAB_0099_(-)
100543	10	1549.2	1431	NE	MAB_0099_(-)		TRUE
100547	10	167.7	162	NE	MAB_0099_(-)		TRUE
100599	10	84.9	76	NE	MAB_0099_(-)		TRUE
100608	10	491.3	462	NE	MAB_0099_(-)		TRUE
100626	10	339.2	322	NE	MAB_0099_(-)
100670	10	188.5	180	NE	MAB_0099_(-)		TRUE
100674	10	2144.8	2033	NE	MAB_0099_(-)		TRUE
100677	10	270	263	NE	MAB_0099_(-)		TRUE
100701	10	236.1	216	NE	MAB_0099_(-)
100760	0	0	0	NE	MAB_0099_(-)	TRUE
100789	10	139.8	132	NE	MAB_0099_(-)
100926	10	757.6	713	NE	MAB_0099_(-)
100959	10	611.9	582	NE	MAB_0099_(-)
100989	10	66.6	59	NE	MAB_0099_(-)		TRUE
100992	10	72	70	NE	MAB_0099_(-)		TRUE
101052	10	49.4	49	NE	MAB_0099_(-)
101091	10	72.2	65	NE	MAB_0099_(-)
101134	10	560.5	518	NE	MAB_0100_(-)
101239	10	58.6	53	NE	MAB_0100_(-)		TRUE
101248	3	2	0	NE	MAB_0100_(-)		TRUE
101259	10	94.8	87	NE	MAB_0100_(-)
101294	0	0	0	NE	MAB_0100_(-)
101336	10	51.3	48	NE	MAB_0100_(-)
101421	0	0	0	NE	MAB_0100_(-)	TRUE
101583	3	3	1	NE	MAB_0100_(-)
101611	10	343.9	323	NE	MAB_0100_(-)		TRUE
101615	10	332.7	295	NE	MAB_0100_(-)		TRUE
101674	5	6.2	3	NE	MAB_0100_(-)
101704	8	7.5	6	NE	MAB_0100_(-)
101741	5	4.6	2	NE	MAB_0100_(-)
101761	10	200.3	186	NE	MAB_0100_(-)		TRUE
101770	10	14.9	12	NE	MAB_0100_(-)		TRUE
101784	10	6.5	7	NE	MAB_0100_(-)
101908	10	137.3	128	NE	MAB_0100_(-)
102003	10	98.8	95	NE	MAB_0101_(-)
102075	1	2	0	NE	MAB_0101_(-)
102165	10	100	90	NE	MAB_0101_(-)		TRUE
102167	10	53	50	NE	MAB_0101_(-)		TRUE
102257	9	17.6667	15	NE	MAB_0101_(-)		TRUE
102259	10	102.3	104	NE	MAB_0101_(-)		TRUE
102298	10	32.5	29	NE	MAB_0101_(-)
102377	0	0	0	NE	MAB_0101_(-)	TRUE							TRUE
102391	3	14.6667	4	NE	MAB_0101_(-)
102477	6	44.8333	19	NE	MAB_0101_(-)
102537	4	30.5	12	NE	MAB_0101_(-)		TRUE
102543	9	16.8889	15	NE	MAB_0101_(-)		TRUE
102612	10	47.4	47	NE	MAB_0101_(-)
102648	10	53.8	46	NE	MAB_0101_(-)
102692	8	12.125	7	NE	MAB_0101_(-)		TRUE
102701	10	18.6	17	NE	MAB_0101_(-)		TRUE
102750	10	82.2	72	NE	MAB_0101_(-)
102770	7	27.4286	19	NE	MAB_0101_(-)
102806	10	109.5	101	NE	MAB_0101_(-)
102832	10	28.7	28	NE	MAB_0101_(-)
102856	10	93.2	92	NE	MAB_0101_(-)
102891	10	292.5	282	NE	MAB_0101_(-)
102944	10	28.1	28	NE	MAB_0101_(-)
102996	10	189.1	179	NE	MAB_0101_(-)
103143	10	296.4	280	NE	MAB_0101_(-)
103183	10	135.7	130	NE	MAB_0102_(-)
103308	10	90.5	85	NE	MAB_0102_(-)
103351	10	184.6	181	NE	MAB_0102_(-)
103645	10	9.7	10	NE	MAB_0102_(-)
103690	10	223.7	208	NE	MAB_0102_(-)
103714	10	193.3	191	NE	MAB_0102_(-)
103743	0	0	0	NE	MAB_0102_(-)	TRUE						TRUE
103799	10	31.9	36	NE								TRUE
103828	8	12.125	8	NE			TRUE					TRUE
103834	3	1	0	NE			TRUE					TRUE
103853	0	0	0	NE			TRUE					TRUE
103860	3	3	1	NE			TRUE					TRUE
103910	10	426	387	NE	MAB_0103_(-)							TRUE
103937	10	106.1	97	NE	MAB_0103_(-)							TRUE
103965	10	299.9	290	NE	MAB_0103_(-)
104019	10	133.6	123	NE	MAB_0103_(-)		TRUE
104027	3	1.66667	0	NE	MAB_0103_(-)		TRUE
104049	10	2066.2	1938	NE	MAB_0103_(-)
104121	10	958.5	884	NE	MAB_0103_(-)
104150	2	3.5	1	NE	MAB_0103_(-)
104169	0	0	0	NE	MAB_0103_(-)	TRUE
104256	10	359.3	342	NE	MAB_0103_(-)
104289	10	403.7	366	NE	MAB_0103_(-)		TRUE
104292	10	545.6	500	NE	MAB_0103_(-)		TRUE
104298	10	171.7	160	NE	MAB_0103_(-)		TRUE
104310	10	223.7	213	NE	MAB_0103_(-)
104388	10	562.8	518	NE	MAB_0103_(-)
104462	0	0	0	NE	MAB_0103_(-)	TRUE
104499	10	575.7	538	NE	MAB_0103_(-)
104571	6	4.83333	3	NE	MAB_0103_(-)
104594	4	11.75	4	NE	MAB_0103_(-)
104616	9	25.5556	22	NE	MAB_0103_(-)
104700	10	71.3	63	NE	MAB_0103_(-)
104724	10	320.8	295	NE	MAB_0103_(-)
104772	10	269	256	NE	MAB_0103_(-)
104786	2	1	0	NE	MAB_0103_(-)
104801	3	7.33333	2	NE	MAB_0103_(-)	TRUE
104840	0	0	0	NE	MAB_0103_(-)
104876	10	164.1	146	NE	MAB_0103_(-)
104923	10	63.4	59	NE	MAB_0103_(-)
104973	10	398.4	321	NE	MAB_0103_(-)
105024	10	26.9	27	NE	MAB_0103_(-)
105069	10	30.9	31	NE	MAB_0103_(-)
105090	10	111.1	110	NE	MAB_0103_(-)
105108	6	12	8	NE	MAB_0103_(-)
105180	10	59.4	57	NE	MAB_0103_(-)
105249	10	206.6	190	NE	MAB_0103_(-)		TRUE
105255	10	125.4	115	NE	MAB_0103_(-)		TRUE
105296	10	141.1	133	NE	MAB_0103_(-)
105360	10	354.7	328	NE	MAB_0103_(-)
105397	0	0	0	NE	MAB_0104_(-)	TRUE
105474	10	135.4	134	NE	MAB_0104_(-)
105590	0	0	0	NE	MAB_0104_(-)
105680	10	70.9	56	NE	MAB_0104_(-)		TRUE
105682	10	301.5	289	NE	MAB_0104_(-)		TRUE
105738	10	111.1	102	NE	MAB_0104_(-)		TRUE
105745	8	21.75	16	NE	MAB_0104_(-)		TRUE
105812	7	12.8571	7	NE	MAB_0104_(-)		TRUE
105820	0	0	0	NE	MAB_0104_(-)	TRUE	TRUE
105832	10	495.7	473	NE	MAB_0104_(-)
105913	10	63.9	59	NE	MAB_0104_(-)
105944	3	8.33333	2	NE	MAB_0104_(-)	TRUE
106143	10	127.5	115	NE	MAB_0104_(-)
106187	3	2	0	NE			TRUE
106196	0	0	0	NE			TRUE
106205	0	0	0	NE			TRUE
106264	0	0	0	NE		TRUE
106375	10	82.4	81	NE
106430	10	98.9	90	NE	MAB_0105c_(-)
106446	10	300.7	263	NE	MAB_0105c_(-)
106499	0	0	0	NE	MAB_0105c_(-)	TRUE
106510	10	493.6	453	NE	MAB_0105c_(-)
106595	10	189.2	166	NE	MAB_0105c_(-)
106637	10	307.7	281	NE	MAB_0105c_(-)
106655	10	303.9	289	NE	MAB_0105c_(-)
106689	10	42.7	41	NE	MAB_0105c_(-)
106790	10	53.2	50	NE	MAB_0105c_(-)
106866	6	8.66667	5	NE	MAB_0105c_(-)
106891	0	0	0	NE	MAB_0105c_(-)	TRUE
106912	0	0	0	NE	MAB_0105c_(-)
107038	10	29.6	27	NE	MAB_0105c_(-)
107063	10	345.7	325	NE	MAB_0105c_(-)
107113	10	37.6	36	NE	MAB_0105c_(-)		TRUE
107118	10	74.7	72	NE	MAB_0105c_(-)		TRUE
107212	10	22.6	21	NE	MAB_0105c_(-)
107256	10	263.8	248	NE	MAB_0105c_(-)
107473	10	83.7	75	NE	MAB_0105c_(-)		TRUE
107479	9	8.77778	9	NE	MAB_0105c_(-)		TRUE					TRUE
107538	9	23.3333	19	NE	MAB_0105c_(-)							TRUE
107634	10	110.8	114	NE	MAB_0105c_(-)							TRUE
107707	10	118.4	114	NE	MAB_0106c_(-)							TRUE
107751	10	220.8	209	NE	MAB_0106c_(-)							TRUE
107838	5	2.8	1	NE	MAB_0106c_(-)
107850	10	473.7	444	NE	MAB_0106c_(-)
107944	10	452.8	432	NE	MAB_0106c_(-)
107984	10	701.5	639	NE	MAB_0106c_(-)		TRUE
107988	10	428.1	394	NE	MAB_0106c_(-)		TRUE
108037	10	14.4	14	NE	MAB_0106c_(-)
108265	10	64.7	62	NE	MAB_0106c_(-)
108287	10	50	46	NE	MAB_0106c_(-)
108303	10	52.9	49	NE	MAB_0106c_(-)
108316	10	482.9	470	NE	MAB_0106c_(-)
108339	8	14.5	11	NE	MAB_0106c_(-)
108396	8	11.375	8	NE	MAB_0106c_(-)
108423	10	823.3	761	NE	MAB_0106c_(-)
108498	10	95.2	97	NE	MAB_0106c_(-)
108601	10	6.4	5	NE	MAB_0106c_(-)
108659	10	60.5	56	NE	MAB_0106c_(-)
108687	10	10.3	9	NE	MAB_0106c_(-)
108723	10	58.8	50	NE	MAB_0106c_(-)
108738	5	1.4	1	NE	MAB_0106c_(-)	TRUE	TRUE
108743	10	51.3	46	NE	MAB_0106c_(-)		TRUE
108801	10	773.6	730	NE	MAB_0106c_(-)
108903	10	506.3	477	NE	MAB_0107c_(-)
108931	2	2	0	NE	MAB_0107c_(-)	TRUE
108985	10	62.1	60	NE	MAB_0107c_(-)
109118	9	41.4444	34	NE	MAB_0107c_(-)
109154	10	35.2	32	NE	MAB_0107c_(-)		TRUE
[truncated: 63,534 more rows]

## Sheet: Dataset S1B
Essentiality calls for annotated genes: ES=326, GD=144, NE=3855, GA=589, N/A=6
#ORF	gene	annotation	TAs	ES sites	GD sites	NE sites	GA sites	saturation	mean	call
MAB_0001	dnaA	Chromosomal replication initiator protein DnaA	26	26	0	0	0	0	0	ES
MAB_0002	dnaN	DNA polymerase III, beta subunit (DnaN)	18	17	0	1	0	0.0556	6	ES
MAB_0003	gnD	6-phosphogluconate dehydrogenase Gnd	20	0	0	20	0	0.9	61	NE
MAB_0004	recF	DNA replication and repair protein RecF	17	0	0	17	0	0.7059	144.92	NE
MAB_0005	-	hypothetical protein	5	0	0	5	0	0.4	80.5	NE
MAB_0006	-	DNA gyrase (subunit B) GyrB (DNA topoisomerase)	37	36	0	1	0	0.027	56	ES
MAB_0007	-	Hypothetical protein	27	0	0	27	0	0.963	226.15	NE
MAB_0008	-	Hypothetical protein	4	0	0	4	0	1	50.25	NE
MAB_0009	-	Hypothetical protein	8	0	0	8	0	1	201.88	NE
MAB_0010c	-	Hypothetical protein	16	0	0	11	5	0.9375	268.33	NE
MAB_0011c	-	Hypothetical protein	18	0	0	0	18	0.9444	382	GA
MAB_0012c	-	Hypothetical protein	11	0	0	0	11	1	467	GA
MAB_0013c	-	Probable arylamine n-acetyl transferase	18	0	0	0	18	0.9444	322.24	GA
MAB_0014	-	Hypothetical protein	5	0	0	0	5	1	391.2	GA
MAB_0015	-	Hypothetical protein	8	0	0	0	8	1	560.38	GA
MAB_0016	-	hypothetical protein	43	0	0	0	43	0.9767	322.31	GA
MAB_0017	-	hypothetical protein	7	0	0	0	7	1	407.14	GA
MAB_0018c	-	Putative methyltransferase	15	1	0	0	14	0.9333	254.36	GA
MAB_0019	-	DNA gyrase (subunit A) GyrA (DNA topoisomerase)	39	37	0	0	2	0.0513	108	ES
MAB_0020	-	hypothetical protein	9	0	0	0	9	0.8889	373.88	GA
MAB_0022c	-	Probable permease	23	1	0	0	22	0.9565	1033.41	GA
MAB_0023	-	Transcriptional regulator, LysR family	24	0	0	0	24	1	741.54	GA
MAB_0024c	-	hypothetical protein	3	0	0	0	3	0.6667	152.5	GA
MAB_0025	-	Peptidyl-prolyl cis-trans isomerase	7	0	0	0	7	1	557	GA
MAB_0026	-	Rhomboid family protein	14	0	0	0	14	1	658.14	GA
MAB_0027c	-	hypothetical protein	15	0	0	0	15	0.9333	333.93	GA
MAB_0028c	-	hypothetical protein	4	0	0	0	4	0.75	92.33	GA
MAB_0029c	-	hypothetical protein	4	0	0	0	4	0.75	233.67	GA
MAB_0030	-	hypothetical protein	0	0	0	0	0	0	0	N/A
MAB_0031	-	hypothetical protein	11	0	0	0	11	0.8182	476.22	GA
MAB_0032	-	Glutamine amidotransferase of anthranilate synthase component II (PabA)	9	7	0	2	0	0.2222	326.5	ES
MAB_0033c	-	Probable serine/threonine-protein kinase PknB	27	19	0	8	0	0.1852	65.4	ES
MAB_0034c	-	Putative serine/threonine-protein kinase PknA	20	0	14	6	0	0.6	48.75	GD
MAB_0035c	-	Probable penicillin-binding protein PbpA	23	0	0	0	23	0.913	270.76	GA
MAB_0036c	-	Probable cell division protein RodA	24	0	0	0	24	1	271.79	GA
MAB_0037c	-	Possible serine/threonine phosphatase Ppp	19	11	0	0	8	0.3684	431.29	ES
MAB_0038c	-	Possible forkhead-associated protein	16	0	0	0	16	0.9375	439.27	GA
MAB_0039c	-	hypothetical protein	35	0	0	0	35	0.9714	130.79	GA
MAB_0042	-	hypothetical protein	15	0	0	3	12	1	231.4	GA
MAB_0043	-	Putative glutathionylspermidine synthase	31	0	0	31	0	1	162.58	NE
MAB_0044	-	hypothetical protein	14	0	0	14	0	0.9286	140.38	NE
MAB_0045	-	Hypothetical TetR transcriptional regulator	4	0	0	4	0	1	560.5	NE
MAB_0046	-	Probable PE family protein	4	0	0	4	0	1	167.75	NE
MAB_0047	-	Probable PPE family protein	22	0	0	22	0	1	173.23	NE
MAB_0048	-	Probable PE family protein	6	0	0	6	0	1	293.67	NE
MAB_0049	-	ESAT-6-like protein	6	0	0	6	0	1	112.17	NE
MAB_0050c	-	hypothetical protein	6	0	0	6	0	0.8333	190.6	NE
MAB_0051	-	hypothetical protein	15	0	0	15	0	0.9333	188.71	NE
MAB_0052	-	hypothetical protein	10	0	0	10	0	1	85.4	NE
MAB_0053c	-	Probable cytidine/deoxycytidylate deaminase	13	0	0	13	0	1	124.46	NE
MAB_0054c	-	Probable cyanate hydratase (Cyanase)	10	0	0	10	0	0.9	235.67	NE
MAB_0055c	-	Transcription regulator LysR family	15	0	0	15	0	0.9333	113.57	NE
MAB_0056c	-	ATP-dependent helicase HrpA	71	0	0	71	0	0.8028	85.07	NE
MAB_0057	-	Putative short chain dehydrogenase/reductase	10	0	0	10	0	1	476.5	NE
MAB_0058c	-	hypothetical protein	12	0	0	12	0	0.9167	164	NE
MAB_0059c	-	Hypothetical protein	4	0	0	4	0	1	422.75	NE
MAB_0060	-	Possible nitrate/nitrite response transcriptional regulatory protein NarL (LuxR family)	7	0	0	7	0	1	125.43	NE
MAB_0061	-	Possible two component sensor kinase	28	0	0	19	9	0.9643	178.7	NE
MAB_0062	-	Pyridine nucleotide-disulphide oxidoreductase family	31	0	0	0	31	0.9355	353.41	GA
MAB_0063c	-	hypothetical protein	8	0	0	0	8	1	148.75	GA
MAB_0064c	-	Probable lipase LipE	19	0	0	0	19	0.8421	212.81	GA
MAB_0065c	-	Probable acyl-CoA dehydrogenase (FadE)	19	0	0	0	19	1	508.63	GA
MAB_0066c	-	Putative transcriptional regulator, AraC family	9	0	0	0	9	0.8889	635.62	GA
MAB_0067	-	hypothetical protein	12	0	0	12	0	1	136.08	NE
MAB_0068	-	Putative transcriptional regulator, GntR family	7	0	0	7	0	1	222	NE
MAB_0069	-	Major facilitator family transporter	16	0	0	16	0	0.875	226.14	NE
MAB_0070	-	hypothetical protein	9	0	0	9	0	1	355.11	NE
MAB_0071c	-	Putative thiosulfate sulfurtransferase (SseB)	12	0	0	12	0	0.8333	124.2	NE
MAB_0072c	-	Putative short chain dehydrogenase/reductase	12	0	0	12	0	0.9167	240.55	NE
MAB_0073c	-	Putative short chain dehydrogenase/reductase	10	0	0	10	0	1	161.4	NE
MAB_0074c	-	Putative (cyclohexanone) monooxygenase	32	0	0	32	0	0.9062	183.62	NE
MAB_0075	-	Putative hydroxylase	19	0	0	19	0	0.9474	148.61	NE
MAB_0076	-	2,3-dihydroxybiphenyl 1,2-dioxygenase	16	0	0	16	0	0.875	343.14	NE
MAB_0077	-	Putative transcriptional regulator, IclR family	9	0	0	9	0	1	197.56	NE
MAB_0078	-	Putative lipase/esterase	24	0	0	24	0	0.9167	147.41	NE
MAB_0079c	-	hypothetical protein	2	0	0	2	0	0.5	98	NE
MAB_0080c	-	Putative oxygenase	29	0	0	29	0	0.931	112.04	NE
MAB_0081	-	Putative 3-ketosteroid 1-dehydrogenase or fumarate reductase/succinate dehydrogenase	34	0	0	34	0	0.8824	148.47	NE
MAB_0082c	-	hypothetical protein	15	0	0	15	0	0.8667	85.38	NE
MAB_0083	-	Putative transcriptional regulator, MarR family	11	0	0	11	0	1	174.27	NE
MAB_0084	-	hypothetical protein	27	0	0	27	0	0.963	259.31	NE
MAB_0085c	-	Putative transcriptional regulator	9	0	0	9	0	0.6667	74.5	NE
MAB_0086	-	Putative taurine dioxygenase	13	0	0	13	0	0.8462	69.55	NE
MAB_0087c	-	Probable alkaline phosphatase	25	0	0	25	0	0.84	158.81	NE
MAB_0088c	-	Putative oxidoreductase	14	0	0	14	0	1	113.93	NE
MAB_0089c	-	hypothetical protein	13	0	0	13	0	1	218.85	NE
MAB_0090c	-	Probable oxidoreductase EphD	11	0	0	11	0	1	183.09	NE
MAB_0091	-	Putative ferredoxin-dependent glutamate synthase	48	0	0	48	0	0.875	53.5	NE
MAB_0092	-	Probable NADH-dependent glutamate synthase (small subunit) GltD	18	0	0	18	0	0.8889	35	NE
MAB_0093	-	hypothetical protein	23	0	0	23	0	0.9565	244.09	NE
MAB_0094c	-	Probable methionine aminopeptidase, type I (MAP)	7	0	0	7	0	0.7143	205.4	NE
MAB_0095	-	Hypothetical helix-turn-helix domain protein	1	0	0	1	0	1	66	NE
MAB_0096	-	hypothetical protein	18	0	0	18	0	1	299.67	NE
MAB_0097	-	Conserved hypothetical protein (PHP domain protein)	16	0	0	16	0	0.9375	135.27	NE
MAB_0098	-	Putative TetR-family transcriptional regulator	7	0	0	7	0	1	287	NE
MAB_0099	-	Probable monooxygenase	42	0	0	42	0	0.9048	243.55	NE
MAB_0100	-	Putative short chain dehydrogenase/reductase	17	0	0	17	0	0.8235	119.21	NE
MAB_0101	-	Probable cytochrome P450	25	0	0	25	0	0.92	70.91	NE
MAB_0102	-	Putative methyltransferase	7	0	0	7	0	0.8571	134.17	NE
MAB_0103	-	Probable monooxygenase EthA	38	0	0	38	0	0.8684	258.36	NE
MAB_0104	-	Probable enoyl-CoA hydratase/isomerase	13	0	0	13	0	0.7692	125.3	NE
MAB_0105c	-	Probable oxidoreductase	22	0	0	22	0	0.8636	136	NE
MAB_0106c	-	hypothetical protein	23	0	0	23	0	1	202.09	NE
MAB_0107c	-	hypothetical protein	10	0	0	10	0	0.9	93.56	NE
MAB_0108c	-	Hypothetical protein	1	0	0	1	0	1	230	NE
MAB_0109c	-	Putative copper resistance protein, CopC family	8	0	0	8	0	0.875	239.14	NE
MAB_0110c	-	hypothetical protein	8	0	0	8	0	1	122.25	NE
MAB_0111c	-	hypothetical protein	9	0	0	5	4	0.8889	563.62	NE
MAB_0112	-	Hypothetical protein	12	0	0	0	12	0.9167	199.45	GA
MAB_0113	-	hypothetical protein	9	0	0	0	9	1	156.44	GA
MAB_0114	-	hypothetical protein	21	0	0	0	21	0.8571	435.33	GA
MAB_0115c	-	hypothetical protein	10	0	0	1	9	0.9	405.67	GA
MAB_0116	-	Hypothetical protein	6	0	0	6	0	1	130.17	NE
MAB_0117c	-	hypothetical protein	10	0	0	10	0	0.9	65.11	NE
MAB_0118c	-	Probable superoxide dismutase (Mn)	12	12	0	0	0	0.0833	1	ES
MAB_0119c	-	Hypothetical protein	3	0	0	0	3	1	817	GA
MAB_0120	-	Probable peptide methionine sulfoxide reductase	15	0	0	0	15	1	522.87	GA
MAB_0121	-	Rhodanese-like protein	7	0	0	0	7	1	794.71	GA
MAB_0122	-	hypothetical protein	23	0	9	0	14	0.913	131.9	GA
MAB_0123	-	Putative glycerophosphoryl diester phosphodiesterase	16	0	0	0	16	1	374.44	GA
MAB_0124	-	Conserved hypothetical protein (GGDEF domain)	14	0	0	9	5	1	181.5	NE
MAB_0125c	-	hypothetical protein	17	0	0	17	0	0.9412	71.12	NE
MAB_0126c	-	Possible bacterioferritin BfrB	10	0	0	10	0	0.9	257.67	NE
MAB_0127c	-	Possible bacterioferritin BfrB	11	0	0	11	0	1	411.27	NE
MAB_0128c	-	Possible transcriptional regulator	21	0	0	21	0	0.8571	256.56	NE
MAB_0129c	-	Abortive infection protein	13	0	0	13	0	0.9231	259.42	NE
MAB_0130	-	Putative hydrolase	12	0	0	12	0	0.9167	324.82	NE
MAB_0131c	-	hypothetical protein	12	0	0	12	0	1	302.67	NE
MAB_0132	-	Probable prephenate dehydratase PheA	13	0	0	13	0	1	88.92	NE
MAB_0133	-	Probable phosphoglycerate mutase	7	0	0	7	0	0.8571	296	NE
MAB_0134c	-	Probable pyruvate dehydrogenase	28	0	0	28	0	0.7857	252.86	NE
MAB_0135	-	Hypothetical protein	5	0	0	5	0	1	130.6	NE
MAB_0136	-	hypothetical protein	28	0	0	28	0	1	212.07	NE
MAB_0137	-	hypothetical protein	14	0	0	14	0	0.9286	100.15	NE
MAB_0138	-	Putative transcriptional regulator, TetR family	12	0	0	12	0	1	91.25	NE
MAB_0139c	-	Probable hydrolase, alpha/beta fold family	18	0	0	18	0	1	175.67	NE
MAB_0140c	-	Probable monooxygenase	33	0	0	33	0	0.9697	202.66	NE
MAB_0141c	-	Putative esterase	21	0	0	21	0	0.8571	74.17	NE
MAB_0142c	-	Putative monooxygenase	36	0	0	36	0	0.9722	101.71	NE
MAB_0143c	-	Putative oxidoreductase EphD	15	0	0	15	0	0.7333	135.09	NE
MAB_0144c	-	Putative oxidoreductase EphD	8	0	0	8	0	0.875	45.43	NE
MAB_0145c	-	Probable transcriptional regulator, TetR family	10	0	0	10	0	1	204.7	NE
MAB_0146	-	Putative magnesium transport MgtC family protein	13	0	0	9	4	0.8462	179.64	NE
MAB_0147c	-	hypothetical protein	8	0	0	0	8	1	990.12	GA
MAB_0148c	-	PPE family protein	13	0	0	0	13	0.9231	260.5	GA
MAB_0149c	-	Hypothetical protein	7	0	0	0	7	1	268.57	GA
MAB_0150c	-	hypothetical protein	7	0	0	0	7	1	360.57	GA
MAB_0151c	-	hypothetical protein	20	0	0	0	20	0.95	638.63	GA
MAB_0152	-	Putative ankyrin-like protein	6	0	0	0	6	1	115	GA
MAB_0153	-	seryl-tRNA synthetase (SerS)	26	25	0	1	0	0.0385	101	ES
MAB_0154	-	hypothetical protein	17	0	0	17	0	1	266.12	NE
MAB_0155	-	hypothetical protein	13	0	0	13	0	1	84	NE
MAB_0156c	-	Iron-sulfur cluster-binding protein, RIESKE family	32	0	0	32	0	0.9688	237.87	NE
MAB_0157	-	Hypothetical transcriptional regulator, MarR	10	0	0	10	0	1	562.6	NE
MAB_0158c	-	ABC transporter, ATP-binding protein	5	0	0	5	0	1	129.4	NE
MAB_0159	-	Hypothetical 2-nitropropane dioxygenase	10	0	0	10	0	1	160.4	NE
MAB_0160	-	Probable 4-oxalocrotonate tautomerase	3	0	0	3	0	1	295.67	NE
MAB_0161	-	Probable transcriptional regulator, LysR family	12	0	0	12	0	0.9167	303.18	NE
MAB_0162c	-	hypothetical protein	14	0	0	14	0	0.8571	230.75	NE
MAB_0163c	-	Probable phosphotransferase	13	0	0	13	0	0.8462	101.91	NE
MAB_0164	-	Probable short chain dehydrogenase/reductase	16	0	0	16	0	0.8125	411.69	NE
MAB_0165	-	Putative acyltransferase	10	0	0	10	0	1	91.6	NE
MAB_0166	-	Putative acyltransferase	10	0	0	10	0	0.8	239.12	NE
MAB_0167	-	Putative hydrolase	15	0	0	15	0	0.8667	94.38	NE
MAB_0168c	-	Putative N-acetymuramoyl-L-alanine amidase	25	0	0	5	20	0.96	353.33	GA
MAB_0169c	-	Putative exported repetitive protein precursor	5	0	0	0	5	0.8	296.5	GA
MAB_0170	-	UDP-galactopyranose mutase (Glf)	37	37	0	0	0	0	0	ES
MAB_0171	-	galactofuranosyl transferase	33	33	0	0	0	0.0303	1	ES
MAB_0172	-	Probable phosphoesterase	3	0	0	3	0	1	14.33	NE
MAB_0173	-	UbiA prenyltransferase family protein	16	15	0	1	0	0.0625	147	ES
MAB_0174	-	hypothetical protein	42	0	39	3	0	0.3095	35.69	GD
MAB_0175	-	Antigen 85-C precursor	23	0	0	23	0	0.9565	202	NE
MAB_0176	-	Antigen 85-A precursor	23	0	0	23	0	0.8696	220	NE
MAB_0177	-	Antigen 85-A/B/C precursor	23	0	0	1	22	0.9565	424.95	GA
MAB_0178	-	Hypothetical cutinase precursor	15	14	0	0	1	0.0667	83	ES
MAB_0179	-	Probable fatty-acid-CoA ligase FadD	24	23	0	1	0	0.0833	2	ES
MAB_0180	-	Polyketide synthase PKS13	72	71	0	0	1	0.0139	479	ES
MAB_0181	-	Propionyl-CoA carboxylase, beta subunit (PccB)	27	26	0	0	1	0.037	95	ES
MAB_0182c	-	Hypothetical protein	4	0	0	0	4	1	373.5	GA
MAB_0183c	-	Putative cation transporter	16	0	0	0	16	1	443.06	GA
MAB_0184c	-	Hypothetical protein	6	0	0	0	6	0.8333	107	GA
MAB_0185c	-	Probable arabinosyltransferase B	51	47	1	0	3	0.0784	164.25	ES
MAB_0186c	-	Probable arabinosyltransferase A	48	46	1	1	0	0.0417	121	ES
MAB_0187	-	hypothetical protein	12	0	0	12	0	0.75	317.89	NE
MAB_0188c	-	Hypothetical protein	2	0	0	2	0	1	49.5	NE
MAB_0189c	-	Probable arabinosyltransferase C	37	0	19	18	0	0.8108	14.03	GD
MAB_0190c	-	hypothetical protein	35	33	1	1	0	0.0571	80	ES
MAB_0191c	-	Putative short chain dehydrogenase/reductase	11	0	11	0	0	0.0909	6	GD
MAB_0192c	-	Probable oxidoreductase	22	19	1	2	0	0.1364	71.33	ES
MAB_0193c	-	hypothetical protein	7	0	0	7	0	0.1429	1	NE
MAB_0194	-	Dihydroxyacetone kinase family protein	11	0	0	11	0	1	132.82	NE
MAB_0195c	-	Putative hydrolase, alpha/beta hydrolase fold	11	0	0	11	0	0.8182	155.33	NE
MAB_0196c	-	Putative transcriptional regulator, GntR family	23	0	0	23	0	0.913	284.52	NE
MAB_0197	-	Putative alkylhydroperoxidase AhpD core	11	0	0	11	0	1	373.64	NE
MAB_0198	-	hypothetical protein	5	0	0	5	0	1	276	NE
MAB_0199	-	Probable phosphoesterase, PA-phosphatase relatedprotein	18	0	0	18	0	0.9444	107.71	NE
MAB_0200c	-	Probable phosphoesterase, PA-phosphatase relatedprotein	12	0	0	12	0	0.8333	317	NE
MAB_0201c	-	Probable O-antigen/lipopolysaccharide transport integral membrane protein ABC transporter RfbD	14	0	13	1	0	0.1429	90.5	GD
MAB_0202c	-	Probable glycosyl transferase	13	0	13	0	0	0.0769	33	GD
MAB_0203c	-	Probable o-antigen/lipopolysaccharide transport ATP-binding protein ABC transporter RfbE	15	14	1	0	0	0.0667	33	ES
MAB_0204c	-	hypothetical protein	3	3	0	0	0	0	0	ES
MAB_0205c	-	hypothetical protein	42	0	0	42	0	0.8571	107	NE
MAB_0206	-	Possible aminotransferase/cysteine desulfurase	19	0	0	19	0	0.8421	62.25	NE
MAB_0207c	-	Probable quinone oxidoreductase	14	0	0	14	0	0.7143	89.3	NE
MAB_0208	-	Putative MarR-family transcriptional regulator	9	0	0	9	0	1	179.89	NE
MAB_0209	-	Hypothetical protein	59	0	0	59	0	0.9153	143.56	NE
MAB_0210	-	hypothetical protein	30	27	0	3	0	0.1	48.67	ES
MAB_0211	-	Hypothetical protein	6	0	0	6	0	1	196.5	NE
MAB_0212	-	hypothetical protein	16	0	0	16	0	0.9375	244.4	NE
MAB_0213c	-	hypothetical protein	21	0	0	21	0	0.8571	125.78	NE
MAB_0214c	-	Conserved hypothetical protein (OsmC-like)	12	0	0	12	0	0.9167	146.27	NE
MAB_0215	-	Possible transcriptional regulator	7	0	0	7	0	0.8571	331	NE
MAB_0216	-	hypothetical protein	5	0	0	5	0	0.8	138.75	NE
MAB_0217c	-	Probable cysteine desulfurase	30	0	0	30	0	0.9	87.93	NE
MAB_0218c	-	hypothetical protein	12	0	0	12	0	1	226.75	NE
MAB_0219	-	hypothetical protein	22	0	0	22	0	0.8182	126.56	NE
MAB_0220c	-	Putative phenylalanine aminotransferase	22	0	0	22	0	0.9091	122.35	NE
MAB_0221c	-	Putative phage integrase	21	0	0	21	0	1	182.19	NE
MAB_0222c	-	Putative DNA-binding protein	10	9	0	1	0	0.1	25	ES
MAB_0223	-	Hypothetical protein	3	0	0	3	0	1	32.67	NE
MAB_0224	-	Hypothetical protein	3	0	0	3	0	1	205.67	NE
MAB_0225	-	Hypothetical protein	4	0	0	4	0	1	52.5	NE
MAB_0226	-	Hypothetical protein	18	0	0	18	0	1	40	NE
MAB_0227	-	Hypothetical protein	8	0	0	8	0	0.5	30.75	NE
MAB_0228	-	Hypothetical protein	1	0	0	1	0	1	36	NE
MAB_0229	-	Hypothetical protein	10	0	0	10	0	0.6	6.33	NE
MAB_0230	-	Hypothetical protein	25	0	0	25	0	0.84	27.71	NE
MAB_0231	-	hypothetical protein	7	0	0	7	0	0.7143	60.6	NE
MAB_0232	-	Hypothetical protein	11	0	0	11	0	0.8182	30.67	NE
MAB_0233	-	Putative phage tail tape measure protein TMP	72	0	12	60	0	0.7917	28.51	NE
MAB_0234	-	Hypothetical protein	8	0	0	8	0	0.5	51	NE
MAB_0235	-	Hypothetical protein	20	0	0	20	0	0.95	55.84	NE
MAB_0236	-	Hypothetical protein	3	0	0	3	0	0.6667	130.5	NE
MAB_0237	-	Bacteriophage protein	7	0	0	7	0	1	127.43	NE
MAB_0238	-	Hypothetical protein	11	0	0	11	0	1	144.73	NE
MAB_0239	-	Hypothetical protein	7	0	0	7	0	1	180	NE
MAB_0240	-	thiopurine S-methyltransferase	24	0	0	24	0	0.9167	84.18	NE
MAB_0241	-	Bacteriophage protein	15	0	0	15	0	0.8	118.92	NE
MAB_0242	-	Hypothetical protein	5	0	0	5	0	1	260.8	NE
MAB_0243	-	Hypothetical protein	39	0	0	39	0	0.9231	58.97	NE
MAB_0244	-	Hypothetical protein	18	0	0	18	0	0.9444	166	NE
MAB_0245c	-	Hypothetical protein	7	0	0	7	0	1	527.86	NE
MAB_0246	-	Hypothetical protein	3	0	0	3	0	1	393	NE
MAB_0247c	-	Putative acetyltransferase	9	0	0	9	0	0.8889	237.5	NE
MAB_0248c	-	Putative regulatory protein, TetR family	9	0	0	9	0	0.7778	211.14	NE
MAB_0249	-	hypothetical protein	8	0	0	8	0	1	334.25	NE
MAB_0250	-	Hypothetical GMC-type oxidoreductase	20	0	0	20	0	0.9	156.44	NE
MAB_0251	-	Hypothetical protein	3	0	0	3	0	1	106	NE
MAB_0252	-	hypothetical protein	26	0	0	26	0	0.9231	255.71	NE
MAB_0253	-	Hypothetical protein	6	0	0	6	0	0.8333	86.8	NE
MAB_0254c	-	Putative phosphoglycerate mutase	18	0	0	18	0	0.8333	154.93	NE
MAB_0255	-	Putative acyl-CoA dehydrogenase	19	0	0	19	0	0.7368	80.71	NE
MAB_0256c	-	hypothetical protein	18	0	0	18	0	0.8889	58.75	NE
MAB_0257c	-	Hypothetical protein	3	0	0	3	0	0.6667	101	NE
MAB_0258c	-	Putative dihydropicolinate reductase	29	0	0	29	0	0.8966	93.19	NE
MAB_0259c	-	Putative short-chain dehydrogenase/reductase	8	0	0	8	0	0.875	317	NE
MAB_0260	-	Probable transcriptional regulator, TetR	11	0	0	11	0	0.6364	32.14	NE
MAB_0261	-	Probable amino acid ABC transporter, substrate binding	17	0	0	17	0	0.8824	90.53	NE
MAB_0262	-	Probable amino acid ABC transporter, ATP-binding	17	0	0	17	0	0.8824	132.93	NE
MAB_0263	-	Possible osmoprotectant (glycine betaine/ carnitine/choline/l-proline) ABC transporter ProW	12	0	0	12	0	1	82.92	NE
MAB_0264	-	Possible osmoprotectant (glycine betaine/ carnitine/choline/l-proline) ABC transporter ProZ	14	0	0	14	0	0.9286	119.62	NE
MAB_0265	-	hypothetical protein	11	0	0	11	0	1	201.18	NE
MAB_0266c	-	Probable prephenate dehydrogenase TyrA	13	12	0	1	0	0.0769	177	ES
MAB_0267	-	hypothetical protein	6	0	0	6	0	0.8333	66	NE
MAB_0268	-	Cytidine/deoxycytidylate deaminase family protein	4	0	0	4	0	0.5	34	NE
MAB_0269c	-	Hypothetical protein	5	0	0	5	0	0.6	171.67	NE
MAB_0270c	-	Hypothetical protein	2	0	0	2	0	1	377.5	NE
MAB_0271	-	Hypothetical protein	16	0	0	9	7	0.9375	511.13	NE
MAB_0272	-	Hypothetical protein	26	0	0	23	3	0.9231	174.04	NE
MAB_0273c	-	Hypothetical protein	6	0	0	6	0	1	75.83	NE
MAB_0274c	-	hypothetical protein	7	0	0	7	0	1	202.71	NE
MAB_0275	-	Queuine tRNA-ribosyltransferase (TGT)	16	0	0	16	0	0.9375	170.53	NE
MAB_0276	-	Probable cytochrome P450	18	0	0	18	0	0.8333	117.13	NE
MAB_0277c	-	Probable amino acid ABC transporter, permease	21	0	0	21	0	0.9524	227.2	NE
MAB_0278c	-	Putative glutamyl-tRNA synthetase or glutamyl-Q tRNA(Asp) synthetase	24	0	0	24	0	0.875	114.38	NE
MAB_0279c	-	Probable DNA ligase LigC	20	0	0	20	0	0.9	96.67	NE
MAB_0280	-	hypothetical protein	21	0	0	21	0	0.7619	105.44	NE
MAB_0281	-	hypothetical protein	27	0	0	27	0	0.9259	156.12	NE
MAB_0282	-	hypothetical protein	8	0	0	8	0	1	233.12	NE
MAB_0283c	-	hypothetical protein	9	0	0	9	0	0.8889	109	NE
MAB_0284c	-	Major facilitator superfamily	19	0	0	19	0	0.9474	262.94	NE
MAB_0285	-	Putative oxidoreductase	21	0	0	21	0	0.8571	41.06	NE
MAB_0286	-	hypothetical protein	8	0	0	8	0	0.75	30.5	NE
MAB_0287	-	Probable fatty-acid-CoA ligase FadD	25	0	0	25	0	0.84	47.62	NE
MAB_0288	-	Putative monooxygenase (salicylate/ hydroxybenzoate hydroxylase	19	0	0	19	0	0.7895	81.4	NE
MAB_0289	-	hypothetical protein	35	0	0	35	0	0.9143	127.38	NE
MAB_0290	-	Probable 3-carboxymuconate cycloisomerase (PcaB)	21	0	0	21	0	0.9524	83.55	NE
MAB_0291	-	CdaR family transcriptional regulator	32	0	0	32	0	0.9375	115.57	NE
MAB_0292c	-	Putative ISXo8 transposase	19	0	0	19	0	0.9474	349	NE
MAB_0294	-	Putative carboxylesterase, type B	30	0	0	30	0	0.9	112.93	NE
MAB_0295	-	Putative phenazine biosynthesis protein PhzC	15	0	0	15	0	0.8	50.75	NE
MAB_0296	-	2,3-dihydro-2,3-dihydroxybenzoate dehydrogenase	12	0	0	12	0	0.8333	51.3	NE
MAB_0297	-	Probable isochorismatase (phenazine biosynthesis) PhzD	13	0	0	13	0	1	37.69	NE
MAB_0298	-	Putative phenazine biosynthesis protein PhzE	41	0	0	41	0	0.878	74.44	NE
MAB_0299	-	Putative amidohydrolase (aminocarboxymuconate-semialdehyde decarboxylase)	18	0	0	18	0	0.8889	194	NE
MAB_0300c	-	Putative transcriptional regulator, TetR family	9	0	0	3	6	1	459.67	GA
MAB_0301	-	Putative carboxylesterase	17	0	0	11	6	0.8824	419.33	NE
MAB_0302	-	Putative monooxygenase	20	0	0	20	0	0.95	206.74	NE
MAB_0303	-	Putative dioxygenase (1H-3-hydroxy-4-oxoquinaldine 2,4-dioxygenase)	13	0	0	13	0	1	166.62	NE
MAB_0304	-	Hypothetical protein	5	0	0	5	0	1	135.6	NE
MAB_0305	-	Putative aminotransferase	24	23	0	1	0	0.0417	16	ES
MAB_0306c	-	Hypothetical protein	9	0	0	9	0	0.8889	176.12	NE
MAB_0307c	-	Hypothetical protein	12	0	0	12	0	1	208	NE
MAB_0308c	-	Hypothetical protein	7	0	0	7	0	1	167.29	NE
MAB_0309	-	DNA polymerase III, subunit gamma/tau	25	22	0	3	0	0.12	48.67	ES
MAB_0310c	-	Putative cyclopropane-fatty-acyl-phospholipid synthase	30	0	0	30	0	0.9333	164.61	NE
MAB_0311c	-	hypothetical protein	49	0	0	49	0	0.9388	106	NE
MAB_0312c	-	Enolase (Eno)	24	0	0	24	0	0.7917	64.37	NE
MAB_0313c	-	Putative aminoglycoside phosphotransferase	25	0	0	25	0	0.92	136.91	NE
MAB_0314c	-	Possible transcriptional regulator, TetR family	12	0	0	12	0	1	140.5	NE
MAB_0315	-	hypothetical protein	28	0	0	28	0	0.9643	133.11	NE
MAB_0316	-	Probable enoyl-CoA hydratase	8	0	0	8	0	0.875	138.43	NE
MAB_0317	-	hypothetical protein	7	0	0	7	0	0.8571	79	NE
MAB_0318c	-	hypothetical protein	18	0	0	6	12	0.8333	570	GA
MAB_0319	-	hypothetical protein	1	0	0	1	0	1	148	NE
MAB_0320	-	Recombination protein RecR	9	0	0	9	0	0.6667	54.83	NE
MAB_0321c	-	Hypothetical protein	3	0	0	3	0	0.3333	87	NE
MAB_0322c	-	Hypothetical protein	17	0	0	17	0	0.8824	33.2	NE
MAB_0323c	-	Putative cobyric acid synthase CobQ2	14	14	0	0	0	0	0	ES
MAB_0324c	-	Putative Mur ligase family protein	13	13	0	0	0	0	0	ES
MAB_0325c	-	Hypothetical protein	5	0	0	5	0	1	83.2	NE
MAB_0326	-	Putative transcriptional regulator, MarR family	6	0	0	6	0	0.8333	27.2	NE
MAB_0327	-	Possible aminoglycoside phosphotransferase	11	0	0	11	0	1	144	NE
MAB_0328	-	Putative acyl-CoA dehydrogenase	14	0	0	14	0	0.9286	239.69	NE
MAB_0329	-	DNA polymerase III, epsilon subunit (DnaQ)	11	0	0	11	0	0.9091	94.7	NE
MAB_0330	-	Beta-lactamase	22	0	0	22	0	1	106.73	NE
MAB_0331c	rpsR.2	30S ribosomal protein S18	2	0	0	2	0	1	86	NE
MAB_0332c	rpsN.2	30s ribosomal protein S14.2	4	0	0	4	0	1	226.25	NE
MAB_0333c	rpmG.1	50S ribosomal protein L33	4	0	0	4	0	0.75	639	NE
MAB_0334c	rpmB.2	50S ribosomal protein L28	6	0	0	6	0	0.5	228.67	NE
MAB_0335	-	Probable cobalamin synthesis protein	11	0	0	11	0	0.7273	73.12	NE
MAB_0336	rpmE.2	50S ribosomal protein L31 type B	6	0	0	6	0	0.6667	125.25	NE
MAB_0337c	-	2-isopropylmalate synthase	30	0	0	30	0	0.9333	43.46	NE
MAB_0338c	-	Hypothetical protein	2	0	0	2	0	1	240.5	NE
MAB_0339	-	Hypothetical protein	24	0	0	24	0	0.9167	161.14	NE
MAB_0340	-	Hypothetical protein	16	0	0	16	0	0.9375	96.47	NE
MAB_0341	-	Putative transcriptional regulator, TetR family	9	0	0	9	0	0.8889	237.12	NE
MAB_0342c	-	Putative nitroreductase family protein	9	0	0	0	9	1	638	GA
MAB_0343	-	Aspartate kinase	17	15	0	2	0	0.1176	2.5	ES
MAB_0344	-	Aspartate-semialdehyde dehydrogenase (Asd)	11	11	0	0	0	0	0	ES
MAB_0345	-	Hypothetical protein	4	0	0	4	0	1	117.5	NE
MAB_0346	-	hypothetical protein	22	0	0	22	0	0.9091	271.8	NE
MAB_0347	-	Cell division control protein 48 CDC48	19	0	0	19	0	0.9474	76.5	NE
MAB_0348	-	Hypothetical conserved TPR domain protein	23	0	0	23	0	0.7826	70.5	NE
MAB_0349c	-	Putative hydrolase, alpha/beta fold	7	0	0	7	0	0.8571	227.17	NE
MAB_0350	-	hypothetical protein	8	0	0	8	0	1	98.12	NE
MAB_0351	-	Catalase	31	0	0	31	0	0.9355	85.9	NE
MAB_0352	-	hypothetical protein	15	0	0	15	0	1	122.2	NE
MAB_0353	-	hypothetical protein	12	0	0	12	0	0.75	119	NE
MAB_0354c	-	Oxidoreductase, 2-nitropropane dioxygenase family	12	0	0	12	0	1	299.5	NE
MAB_0355	-	Probable ammonium transporter	25	0	0	25	0	0.84	80.33	NE
MAB_0356c	-	hypothetical protein	13	0	0	13	0	0.9231	56.08	NE
MAB_0357c	-	hypothetical protein	11	0	0	11	0	1	62.18	NE
MAB_0358	-	Hypothetical conserved membrane protein PknM or conserved lipoprotein LppH	13	0	0	13	0	0.9231	232.08	NE
MAB_0359	-	Putative fructokinase	17	0	0	17	0	0.8235	130.64	NE
MAB_0360	-	hypothetical protein	6	0	0	6	0	0.8333	175.4	NE
MAB_0361	-	hypothetical protein	12	0	0	12	0	0.8333	270.6	NE
MAB_0362c	-	N-acetylglucosamine-6-phosphate deacetylase NagA	13	0	0	13	0	0.8462	121.55	NE
MAB_0363c	-	Glutamine-fructose-6-phosphate transaminase	19	0	0	19	0	0.7895	63.73	NE
MAB_0364c	-	ATPase, BadF/BadG/BcrA/BcrD type	18	0	0	18	0	0.7222	35.92	NE
MAB_0365c	-	Probable sugar-transport integral membrane protein	23	0	0	23	0	0.913	114	NE
MAB_0366	-	hypothetical protein	19	0	0	19	0	0.8421	134.44	NE
MAB_0367c	-	hypothetical protein	11	0	0	11	0	1	257.18	NE
MAB_0368	-	Short-chain dehydrogenase/reductas	10	0	0	10	0	0.9	171.22	NE
MAB_0369	-	Glutamate--cysteine ligase GshA	17	0	0	17	0	0.8824	120.07	NE
MAB_0370	-	hypothetical protein	24	0	0	24	0	0.8333	58.75	NE
MAB_0371	-	hypothetical protein	12	0	0	12	0	0.9167	42.55	NE
MAB_0372	-	hypothetical protein	16	0	0	16	0	0.875	17.64	NE
MAB_0373	-	Probable aminotransferase	15	0	0	15	0	1	123.93	NE
MAB_0374c	-	hypothetical protein	23	0	0	23	0	0.9565	65.5	NE
MAB_0375	-	Hypothetical protein	3	0	0	3	0	0.6667	28	NE
MAB_0376	-	Conserved hypothetical protein (peptidase?)	13	0	0	13	0	0.7692	90.1	NE
MAB_0377	-	Putative transcriptional regulator, TetR family	7	0	0	7	0	0.8571	196.33	NE
MAB_0378	-	Probable lipid-transfer protein Ltp1/thiolase	21	0	0	21	0	0.9048	145.79	NE
MAB_0379	-	Conserved hypothetical protein (MaoC-like dehydratase?)	14	0	0	14	0	0.8571	17.5	NE
MAB_0380	-	Probable short-chain dehydrogenase/reductase	13	0	0	13	0	0.8462	68.91	NE
MAB_0381	-	Glycerol uptake facilitator protein (GlpF)	18	0	14	4	0	0.6667	11.17	GD
MAB_0382	-	Glycerol kinase (GlpK)	18	0	17	1	0	0.8333	7.53	GD
MAB_0383c	-	Putative transcriptional regulator, PadR-like	7	0	0	7	0	1	52.43	NE
MAB_0384	-	hypothetical protein	10	0	0	10	0	0.9	52.44	NE
MAB_0385	-	Conserved hypothetical protein (cation transporter?)	15	0	0	15	0	0.7333	59	NE
MAB_0386c	-	hypothetical protein	7	0	0	7	0	1	34	NE
MAB_0387	-	hypothetical protein	11	0	0	11	0	0.9091	154.1	NE
MAB_0388c	-	hypothetical protein	21	0	0	21	0	0.8571	139.44	NE
MAB_0389c	-	Putative regulatory protein	11	0	0	11	0	0.9091	254.1	NE
MAB_0390c	-	hypothetical protein	19	0	0	19	0	0.8947	125	NE
MAB_0391c	-	hypothetical protein	10	0	0	10	0	0.7	52.29	NE
MAB_0392c	-	hypothetical protein	22	0	0	22	0	0.7727	132.53	NE
MAB_0393	-	Possible methyltransferase	14	0	0	14	0	0.9286	40.31	NE
MAB_0394c	-	hypothetical protein	22	0	0	22	0	0.9545	40.86	NE
MAB_0395c	-	hypothetical protein	11	0	0	11	0	0.8182	31.33	NE
MAB_0396c	-	Hypothetical protein	8	0	0	8	0	0.875	72.57	NE
MAB_0397c	-	hypothetical protein	30	0	0	30	0	1	151.7	NE
MAB_0398c	-	Exodeoxyribonuclease V, alpha subunit (RecD)	13	0	0	13	0	1	64.08	NE
MAB_0399c	-	Exodeoxyribonuclease V, beta subunit (RecB)	54	0	0	54	0	0.8704	46.21	NE
MAB_0400c	-	Exodeoxyribonuclease V, gamma subunit (RecC)	54	0	0	54	0	0.7593	64.12	NE
MAB_0401	-	acyltransferase	19	0	0	3	16	0.9474	602.78	GA
MAB_0402	-	hypothetical protein	11	0	0	11	0	0.9091	164.8	NE
MAB_0403	-	hypothetical protein	5	0	0	5	0	0.8	123.5	NE
MAB_0404c	-	Putative acetyltransferase	12	0	0	12	0	1	173.17	NE
MAB_0405c	-	Hypothetical protein	3	0	0	3	0	1	262.67	NE
MAB_0406c	-	Cysteine synthase/cystathionine beta-synthase family	24	0	0	24	0	0.8333	104.3	NE
MAB_0407c	-	Conserved hypothetical protein (metallophospho esterase?)	10	0	0	10	0	1	38.5	NE
MAB_0408c	-	Probable bifunctional membrane-associated penicillin-binding protein PonA2/glycosyl transferase	38	0	0	1	37	1	479.03	GA
MAB_0409	-	Putative transcriptional regulator WhiB	5	0	0	5	0	0.8	46.5	NE
MAB_0410c	-	Probable anion transporter ATPase	15	0	0	15	0	0.8667	46.31	NE
MAB_0411c	-	Putative anion transporter ATPase	11	0	0	11	0	0.9091	118.1	NE
MAB_0412	-	hypothetical protein	2	0	0	2	0	1	106	NE
MAB_0413	-	Putative endoribonuclease	7	0	0	7	0	0.8571	242.67	NE
MAB_0414	-	Possible hydrolase (beta-lactamase-like)	11	0	0	11	0	1	131.09	NE
MAB_0415	-	hypothetical protein	15	0	0	15	0	0.9333	241.29	NE
MAB_0416c	-	Putative Crp/Fnr-family transriptional regulator	4	0	0	4	0	1	58.25	NE
MAB_0417c	-	hypothetical protein	4	0	0	4	0	1	287.5	NE
MAB_0418	-	Probable endonuclease III protein	9	0	0	9	0	1	34.67	NE
MAB_0419	-	hypothetical protein	10	0	0	10	0	0.6	77	NE
MAB_0420	-	hypothetical protein	11	0	0	11	0	0.9091	97.8	NE
MAB_0421	-	Possible membrane-associated serine protease	20	0	0	4	16	0.85	378.53	GA
MAB_0422c	-	Possible epoxide hydrolase EphE	15	0	13	0	2	0.7333	15.64	GD
MAB_0423c	-	hypothetical protein	6	0	6	0	0	0.3333	6	GD
MAB_0424	-	Putative protease	14	0	0	14	0	0.8571	240.83	NE
MAB_0425c	-	Acetyl-CoA synthetase	32	0	0	32	0	0.9062	230.1	NE
MAB_0426	-	Probable peptide ABC transporter DppA	38	0	0	38	0	0.9474	128.92	NE
MAB_0427	-	Probable dipeptide-transport integral membrane protein ABC transporter DppB	22	0	0	22	0	0.9545	97.67	NE
MAB_0428	-	Probable peptide ABC transporter DppC	16	0	0	16	0	1	87.19	NE
MAB_0429	-	Putative oligopeptide ABC transporter, ATP-binding protein	28	0	0	28	0	0.6786	30.63	NE
MAB_0430	-	hypothetical protein	9	0	0	9	0	0.5556	70.4	NE
MAB_0431c	-	hypothetical protein	17	0	0	17	0	0.7647	159.38	NE
MAB_0432	-	hypothetical protein	19	0	0	19	0	0.8947	266.06	NE
MAB_0433	-	Type II secretion system protein E	17	0	0	17	0	0.9412	328.56	NE
MAB_0434c	-	Hypothetical protein	34	0	0	34	0	0.8824	118.13	NE
MAB_0435c	-	Putative transcriptional regulator	3	0	0	3	0	1	133	NE
MAB_0436	-	hypothetical protein	13	0	0	13	0	0.9231	39.83	NE
MAB_0437c	-	Hypothetical protein	8	0	0	8	0	1	120.12	NE
MAB_0438c	-	hypothetical protein	19	0	0	19	0	0.7895	223.13	NE
MAB_0439	-	Hypothetical protein	7	0	0	7	0	1	34	NE
MAB_0440	-	hypothetical protein	9	0	0	9	0	1	346.67	NE
MAB_0441	-	hypothetical protein	14	13	0	1	0	0.0714	209	ES
MAB_0442	-	Putative transposase/integrase	33	0	0	33	0	0.9394	180.29	NE
MAB_0443	-	Putative transposase/integrase	49	0	0	49	0	0.9796	160.73	NE
MAB_0444	-	Putative transposase/integrase	10	0	0	10	0	0.9	63.44	NE
MAB_0445	-	hypothetical protein	26	0	0	26	0	0.9231	123.96	NE
MAB_0446c	-	Hypothetical protein	3	0	0	3	0	1	365.67	NE
MAB_0447c	-	Hypothetical protein	10	0	0	10	0	1	143.6	NE
MAB_0448c	-	Hypothetical protein	6	0	0	6	0	0.6667	4.5	NE
MAB_0449	-	Probable copper-transporting ATPase	31	0	0	31	0	0.9032	186.29	NE
MAB_0450c	-	Putative ABC transport system membrane protein	19	0	0	19	0	0.9474	177	NE
MAB_0451c	-	Possible cysteine synthase	22	0	0	22	0	0.8636	97.26	NE
MAB_0452c	-	Hypothetical protein	11	0	0	11	0	0.5455	76.83	NE
MAB_0453c	-	hypothetical protein	9	0	0	9	0	0.7778	439.14	NE
MAB_0454c	-	Putative metal-binding protein	5	0	0	5	0	0.8	95	NE
MAB_0455	-	Hypothetical protein	3	0	0	3	0	1	73	NE
MAB_0456	-	Hypothetical protein	3	0	0	3	0	1	49	NE
MAB_0457	-	Hypothetical protein	8	0	0	8	0	0.875	241	NE
MAB_0458	-	Hypothetical protein	9	0	0	9	0	1	115.44	NE
MAB_0459c	-	Possible glycosyl hydrolase	17	0	0	17	0	0.8824	162.47	NE
MAB_0460	-	Hypothetical protein	3	0	0	3	0	1	311.33	NE
MAB_0461	-	Hypothetical protein	6	0	0	6	0	0.6667	509	NE
MAB_0462c	-	hypothetical protein	9	0	0	9	0	1	124.33	NE
MAB_0463c	-	Probable oxidase (copper-binding protein)	24	0	0	24	0	0.9583	212.04	NE
MAB_0464	-	Hypothetical protein	3	0	0	3	0	1	397.33	NE
MAB_0465	-	Hypothetical protein	9	0	0	9	0	0.7778	40.71	NE
MAB_0466	-	Hypothetical protein	4	0	0	4	0	1	314.75	NE
MAB_0467	-	Hypothetical protein	7	0	0	7	0	0.7143	112.8	NE
MAB_0468	-	Probable transmembrane carbonic anhydrase	10	0	0	10	0	1	253.8	NE
MAB_0469c	-	Hypothetical protein	10	0	0	10	0	1	113.3	NE
MAB_0470c	-	Putative hydrolase (alpha/beta hydrolase fold)	13	0	0	13	0	1	275.15	NE
MAB_0471	-	hypothetical protein	9	0	0	9	0	1	274.22	NE
MAB_0472	-	hypothetical protein	1	0	0	1	0	1	16	NE
MAB_0473	-	hypothetical protein	7	0	0	7	0	1	205.29	NE
MAB_0474	-	hypothetical protein	2	0	0	2	0	1	146.5	NE
MAB_0475	-	Hypothetical protein	1	0	0	1	0	1	11	NE
MAB_0476c	-	Putative transcriptional regulator, TetR family	13	0	0	13	0	0.9231	254.33	NE
MAB_0477	-	Probable membrane protein, MmpS	6	0	0	6	0	1	184.83	NE
MAB_0478	-	Probable membrane protein, MmpL	51	0	0	51	0	0.9216	153.87	NE
MAB_0479	-	Putative regulatory protein, MarR	6	0	0	6	0	1	89	NE
MAB_0480	-	Conserved hypothetical protein (NmrA-like)	29	0	0	29	0	0.931	63.22	NE
MAB_0481c	-	hypothetical protein	9	0	0	9	0	0.8889	53.12	NE
MAB_0482c	-	hypothetical protein	18	0	0	18	0	0.7778	60.79	NE
MAB_0483c	-	Putative transcriptional regulator, TetR family	13	0	0	13	0	1	138	NE
MAB_0484	-	Putative hydrolase/esterase/lipase	19	0	0	19	0	0.8947	47.65	NE
MAB_0485	-	Putative oxidoreductase	20	0	0	20	0	0.9	43.89	NE
MAB_0486c	-	ATP-dependent RNA helicase, DEAD/DEAH box family	58	0	0	58	0	0.8448	70.27	NE
MAB_0487	-	Probable cold shock protein A (CspA)	4	4	0	0	0	0	0	ES
MAB_0488	-	hypothetical protein	11	0	0	0	11	1	94.18	GA
MAB_0489	-	DNA topoisomerase I (Omega-protein)	48	45	0	3	0	0.0625	61.67	ES
MAB_0490c	-	Putative adenylate cyclase	23	0	0	23	0	0.9565	147.18	NE
MAB_0491	-	Probable DNA polymerase III, delta' subunit	9	8	0	1	0	0.1111	324	ES
MAB_0492	-	hypothetical protein	6	0	0	6	0	1	346.67	NE
MAB_0493	-	Hypothetical protein	22	0	0	22	0	0.9545	230.9	NE
MAB_0494	-	hypothetical protein	25	0	0	25	0	0.92	114.91	NE
MAB_0495c	-	hypothetical protein	13	0	0	13	0	0.9231	139.17	NE
MAB_0496c	-	hypothetical protein	12	0	0	12	0	0.9167	77.73	NE
MAB_0497	-	Conserved hypothetical protein (abortive infection protein?)	15	0	0	15	0	0.9333	228.5	NE
MAB_0498c	-	hypothetical protein	5	0	0	5	0	0.8	194.25	NE
MAB_0499	-	Putative TetR-family transcriptional regulator	7	0	0	7	0	0.8571	87.17	NE
MAB_0500c	-	hypothetical protein	14	0	0	14	0	0.7857	63.82	NE
MAB_0501c	-	Probable peptidase S15	34	0	0	34	0	0.8529	71.03	NE
MAB_0502c	-	hypothetical protein	34	31	0	3	0	0.1765	2.17	ES
MAB_0503	-	Probable UDP-glucose 4-epimerase GalE1	16	15	0	1	0	0.0625	109	ES
MAB_0504c	-	hypothetical protein	12	1	0	11	0	0.9167	124.82	NE
MAB_0505c	-	Putative glycosyl transferase	11	0	0	11	0	0.9091	21.1	NE
MAB_0506	-	Hypothetical protein	6	0	0	6	0	1	213.33	NE
MAB_0507	-	hypothetical protein	29	0	0	29	0	0.8966	158.08	NE
MAB_0508c	-	hypothetical protein	15	0	0	15	0	0.8	67.33	NE
MAB_0509c	-	Probable peptidase M1, membrane alanine aminopeptidase	33	0	13	20	0	0.6364	21.67	NE
MAB_0510c	-	Probable non-ribosomal peptide synthase	59	0	0	59	0	0.8644	113.65	NE
MAB_0511c	-	Integral membrane protein TerC (tellurium resistance)	23	0	0	23	0	0.9565	234.23	NE
MAB_0512	-	Probable aminotransferase/cysteine desulfurase	30	0	0	30	0	0.8667	37.65	NE
MAB_0513	-	Putative monooxygenase	46	0	0	46	0	0.8261	58.29	NE
MAB_0514	-	Probable oxidoreductase EphD	16	0	0	16	0	0.875	37.86	NE
MAB_0515	-	hypothetical protein	7	0	0	1	6	0.8571	414.17	GA
MAB_0516c	-	hypothetical protein	8	0	0	0	8	0.875	881.57	GA
MAB_0517	-	Hypothetical protein	13	0	0	0	13	0.9231	205.08	GA
MAB_0518c	-	Inorganic pyrophosphatase	9	8	0	0	1	0.1111	75	ES
MAB_0519	-	Peptidase S13 (D-alanyl-D-alanine carboxypeptidase	14	0	0	14	0	0.7143	67.2	NE
MAB_0520	-	hypothetical protein	12	1	0	11	0	0.9167	101.27	NE
MAB_0521	-	Putative tRNA(Ile)-lysidine synthase	12	11	0	1	0	0.0833	27	ES
MAB_0522c	-	Probable monooxygenase	35	0	0	35	0	0.9143	40.47	NE
MAB_0523	-	Hypoxanthine phosphoribosyltransferase (HPT)	11	0	0	11	0	0.9091	99.4	NE
MAB_0524c	-	Probable conserved lipoprotein LpqG	5	0	0	5	0	1	283.4	NE
MAB_0525c	-	Probable conserved lipoprotein LpqG	14	0	0	14	0	1	240.21	NE
MAB_0526c	-	Hypothetical zinc-type alcohol dehydrogenase	13	0	0	13	0	0.9231	72.42	NE
MAB_0527c	-	Possible monooxygenase (luciferase-like)	31	0	0	31	0	0.871	39.3	NE
MAB_0528c	-	Probable epoxide hydrolase EphA	16	0	0	16	0	0.75	120.67	NE
MAB_0529c	-	hypothetical protein	21	0	0	21	0	0.9048	81.05	NE
MAB_0530	-	Probable transcriptional regulator, TetR family	15	0	0	15	0	0.9333	74.07	NE
MAB_0531c	-	hypothetical protein	13	0	0	13	0	1	193.54	NE
MAB_0532	-	Hypothetical protein	9	0	0	9	0	1	250.33	NE
MAB_0533	-	Cell division protein FtsH homolog	31	0	0	31	0	0.7419	24.65	NE
MAB_0534	-	GTP cyclohydrolase I (FolE)	13	0	13	0	0	0.6923	2.22	GD
MAB_0535	-	Dihydropteroate synthase (FolP)	7	0	7	0	0	0.1429	13	GD
MAB_0536	-	Dihydroneopterin aldolase (FolB)	7	0	7	0	0	0.1429	2	GD
MAB_0537	-	2-amino-4-hydroxy-6- hydroxymethyldihydropteridine diphosphokinase	3	0	2	1	0	0.3333	279	GD
MAB_0538	-	hypothetical protein	7	0	0	7	0	1	369.43	NE
MAB_0539	-	hypothetical protein	20	0	0	20	0	0.85	44.29	NE
MAB_0540	-	hypothetical protein	13	0	0	13	0	0.8462	117.64	NE
MAB_0541	-	Probable pantoate--beta-alanine ligase (PanC)	14	14	0	0	0	0	0	ES
MAB_0542	-	Probable aspartate 1-decarboxylase precursor	9	0	0	9	0	0.8889	126	NE
MAB_0543	-	Conserved hypothetical protein (Bvg accessory factor?)	13	0	0	13	0	0.9231	238.5	NE
MAB_0544	-	lysyl-trna synthetase (LysS)	31	31	0	0	0	0	0	ES
MAB_0545	-	Protein lsr2 precursor	7	0	0	7	0	1	138.43	NE
MAB_0546	-	Probable ATP-dependent Clp protease ATP-binding subunit	22	21	0	1	0	0.0909	18.5	ES
MAB_0547c	-	Putative iron compound ABC transporter, substrate-binding protein	20	0	0	20	0	0.9	179.72	NE
MAB_0548c	-	Putative iron compound ABC transporter, ATP-binding protein	14	0	0	14	0	0.9286	71.08	NE
MAB_0549c	-	Putative heme/hemin ABC transporter, permease protein	13	0	0	13	0	0.8462	82.64	NE
MAB_0550	-	hypothetical protein	6	0	0	6	0	0.8333	197.8	NE
MAB_0551	-	hypothetical protein	13	0	0	13	0	1	202.08	NE
MAB_0552c	-	Probable conserved lipoprotein LpqF	24	0	0	24	0	0.9583	348.87	NE
MAB_0553c	-	Conserved hypothetical protein (antibiotic biosynthesis monooxygenase?)	2	0	0	2	0	1	166	NE
MAB_0554	-	Putative hydrolase, alpha/beta fold family	13	0	0	13	0	1	179.46	NE
MAB_0555	-	Probable non-hemolytic phospholipase C	29	0	0	29	0	0.931	124.04	NE
MAB_0557	-	Probable transcription regulator, AraC family	12	0	0	12	0	0.8333	100.3	NE
MAB_0558c	-	Probable adenine glycosylase (MutY)	18	0	0	18	0	0.7222	159.85	NE
MAB_0559	-	Probable carbonic anhydrase (carbonate dehydratase)	14	0	0	14	0	0.8571	258.75	NE
MAB_0560	-	hypothetical protein	30	0	0	30	0	0.9	297.04	NE
MAB_0561	-	hypothetical protein	7	0	0	7	0	0.1429	43	NE
MAB_0562c	-	hypothetical protein	18	0	0	18	0	0.9444	201.47	NE
MAB_0563	-	hypothetical protein	12	0	0	12	0	0.9167	61	NE
MAB_0564c	-	Probable DNA repair protein RadA	24	0	0	24	0	0.875	107.62	NE
MAB_0565c	-	Hypothetical protein	6	0	0	6	0	1	486.83	NE
MAB_0566c	-	Hypothetical protein	7	0	0	7	0	1	228.29	NE
MAB_0567c	-	Putative lipoprotein lpqE precursor	5	0	0	5	0	1	83.8	NE
MAB_0568	-	Putative CarD-like transcriptional regulator	6	0	0	6	0	0.1667	165	NE
MAB_0569	-	2-C-methyl-D-erythritol 4-phosphate cytidylyltransferase	7	0	7	0	0	0.1429	19	GD
MAB_0570	-	Putative 2-C-methyl-D-erythritol 2,4-cyclodiphosphate synthase	5	0	4	0	1	0.2	284	GD
MAB_0571	-	Cysteinyl-tRNA synthetase	31	27	4	0	0	0.0645	31.5	ES
MAB_0572	-	23S rRNA (guanosine(2251)-2'-O)-methyltransferase RlmB	12	0	12	0	0	0.5833	1.71	GD
MAB_0573	-	Putative glycerophosphoryl diester phosphodiesterase precursor (GlpQ)	18	0	0	18	0	0.9444	98.82	NE
MAB_0574c	-	Conserved hypothetical protein (LamB/YcsF)	11	0	0	11	0	0.8182	55	NE
MAB_0575c	-	Putative ABC-transporter transmembrane protein	15	0	0	15	0	0.9333	67.93	NE
MAB_0576c	-	Putative ABC transporter ATP-binding protein	12	0	0	12	0	0.9167	162.27	NE
MAB_0577c	-	Putative ABC transporter solute binding protein	14	0	0	14	0	0.7857	63.45	NE
MAB_0578c	-	Putative trehalose phosphatase	39	0	0	39	0	0.7949	134.45	NE
MAB_0579c	-	Putative transcriptional regulator, TetR family	7	0	0	7	0	0.8571	76	NE
MAB_0580	-	Probable acyl-CoA dehydrogenase FadE	31	0	0	31	0	0.8065	104.56	NE
MAB_0581c	-	hypothetical protein	10	0	0	10	0	0.9	168.67	NE
MAB_0582c	-	hypothetical protein	11	0	0	11	0	1	330.73	NE
MAB_0583c	-	Putative oxidoreductase	12	0	0	12	0	1	146.25	NE
MAB_0584	-	hypothetical protein	21	0	0	21	0	0.9048	122.84	NE
MAB_0585	-	Possible 2,3-dihydroxybiphenyl 1,2-dioxygenase	13	0	0	13	0	0.9231	103.67	NE
MAB_0586	-	Possible oxidoreductase	12	0	0	12	0	0.75	45.78	NE
MAB_0587	-	Probable acetamidase/formamidase	21	0	0	21	0	0.7619	34.56	NE
MAB_0588c	-	Porphyromonas-type peptidyl-arginine deiminase	17	0	0	17	0	0.8235	50.86	NE
MAB_0589	-	Probable aquaporin Z	12	0	0	12	0	0.9167	50.82	NE
MAB_0590c	-	hypothetical protein	38	0	0	38	0	0.9211	140.29	NE
MAB_0591	-	Probable rifampin adp-ribosyl transferase	9	0	0	9	0	1	196.22	NE
MAB_0592c	-	hypothetical protein	7	0	0	7	0	1	178	NE
MAB_0593c	-	Probable acyl-CoA dehydrogenase FadE	10	0	0	10	0	0.9	85.67	NE
MAB_0594c	-	Probable acyl-CoA dehydrogenase FadE	16	0	0	16	0	0.8125	15.08	NE
MAB_0595c	-	Probable acyl-CoA dehydrogenase FadE	13	0	0	13	0	1	27.85	NE
MAB_0596c	-	Probable fatty-acid-CoA ligase FadD	20	0	0	20	0	0.95	105.95	NE
MAB_0597	-	Probable acyl-CoA dehydrogenase FadE	22	0	0	22	0	0.8636	86.42	NE
MAB_0598	-	Short-chain dehydrogenase/reductase	11	0	0	11	0	0.9091	54.4	NE
MAB_0599	-	Probable transcriptional regulator TetR family	13	0	0	13	0	0.8462	71.91	NE
MAB_0600	-	Probable acetyl-CoA acetyltransferase FadA	12	0	0	12	0	0.75	94.56	NE
MAB_0601	-	Hypothetical protein	8	0	0	8	0	1	203.25	NE
MAB_0602c	-	Hypothetical protein	8	0	0	8	0	0.875	70.29	NE
MAB_0603c	-	Possible 2-nitropropane dioxygenase	7	0	0	7	0	0.8571	11.67	NE
MAB_0604c	-	Putative CoA-transferase beta subunit	14	0	0	14	0	0.7857	33.73	NE
MAB_0605c	-	Putative CoA-transferase alpha subunit	14	0	0	14	0	1	67.36	NE
MAB_0606c	-	Probable enoyl-CoA hydratase EchA	8	0	0	8	0	1	56.12	NE
MAB_0607	-	Probable short-chain dehydrogenase/reductase	13	0	0	13	0	0.7692	93.3	NE
MAB_0608	-	Probable short-chain dehydrogenase/reductase	13	0	0	13	0	0.9231	24.33	NE
MAB_0609c	-	hypothetical protein	14	0	0	14	0	0.9286	50.38	NE
MAB_0610	-	hypothetical protein	5	0	0	5	0	0.6	51.67	NE
MAB_0611	-	Putative cytochrome P450	20	0	0	20	0	0.75	58.73	NE
MAB_0612c	-	Probable acetyl-CoA acetyltransferase FadA	15	0	0	15	0	0.6667	48.6	NE
MAB_0613	-	Putative cytochrome P450	16	0	0	16	0	0.6875	62.82	NE
MAB_0614	-	Probable acyl-CoA dehydrogenase FadE	16	0	0	16	0	0.75	38.5	NE
MAB_0615	-	Putative acyl-CoA dehydrogenase	18	0	0	18	0	0.8889	74.31	NE
MAB_0616	-	hypothetical protein	16	0	0	16	0	0.8125	75.31	NE
MAB_0617	-	hypothetical protein	3	0	0	3	0	1	45	NE
MAB_0618	-	Probable lipid transfer protein or keto acyl-CoAthiolase Ltp2	25	0	0	25	0	0.72	36	NE
MAB_0619	-	Hypothetical protein	26	0	0	26	0	0.8846	87.39	NE
MAB_0620c	-	Hypothetical protein	11	0	0	11	0	0.8182	73.56	NE
MAB_0621c	-	Probable dehydrogenase/dehydratase (MaoC family)	12	0	0	12	0	0.8333	87.5	NE
MAB_0622c	-	Probable dehydrogenase	38	0	0	38	0	0.9474	110.03	NE
MAB_0623	-	Probable dehydrogenase	36	0	0	36	0	0.9167	74.39	NE
MAB_0624	-	Probable hydratase/decarboxylase	14	0	0	14	0	0.8571	51.17	NE
MAB_0625	-	acetaldehyde dehydrogenase	11	0	0	11	0	0.9091	61.9	NE
MAB_0626	-	4-hydroxy-2-oxovalerate aldolase	17	0	0	17	0	0.7059	72.33	NE
MAB_0627c	-	Hypothetical protein	6	0	0	6	0	1	81	NE
MAB_0628	-	hypothetical protein	42	0	0	42	0	0.7381	117.71	NE
MAB_0629	-	Hypothetical protein	4	0	0	4	0	0.75	21.33	NE
MAB_0630	-	hypothetical protein	33	0	0	33	0	0.9091	47.37	NE
MAB_0631c	-	Putative cation antiporter subunit	3	0	0	3	0	0.6667	49.5	NE
MAB_0632c	-	Putative cation antiporter subunit	9	0	0	9	0	1	90.56	NE
MAB_0633c	-	Putative cation antiporter subunit	12	0	0	12	0	0.75	113.22	NE
MAB_0634c	-	Putative cation antiporter NADH dehydrogenase subunit	34	0	0	34	0	0.9118	62.29	NE
MAB_0635c	-	NADH-ubiquinone oxidoreductase, chain 4L precursor	7	0	0	7	0	0.8571	32.33	NE
MAB_0636c	-	Putative cation antiporter NADH dehydrogenase subunit	47	0	0	47	0	0.8511	56.05	NE
MAB_0637c	-	Putative conserved ATPase	27	0	0	27	0	0.7778	27	NE
MAB_0638c	-	Putative CDP-diacylglycerol--serine O-phosphatidyltransferase	21	0	0	21	0	0.8095	11.53	NE
MAB_0639c	-	Putative phosphatidylserine decarboxylase proenzyme	5	0	0	5	0	1	34.4	NE
MAB_0640c	-	Probable molybdopterin biosynthesis protein MoeA	12	0	0	12	0	0.75	85.67	NE
MAB_0641	-	Putative HAD-superfamily hydrolase	13	0	0	13	0	0.9231	210.83	NE
MAB_0642	-	Putative glyoxalase/bleomycin resistance protein	6	0	0	6	0	0.6667	133.75	NE
MAB_0643	-	Putative short-chain dehydrogenase/reductase	17	0	0	17	0	0.9412	71.75	NE
MAB_0644c	-	hypothetical protein	16	0	0	16	0	0.6875	36.45	NE
MAB_0645c	-	hypothetical protein	26	0	0	26	0	0.8846	128.17	NE
MAB_0646c	-	Putative short-chain dehydrogenase/reductase	17	0	0	17	0	0.9412	168.5	NE
MAB_0647	-	Possible transcriptional regulatory protein TetR	9	0	0	9	0	0.8889	164.75	NE
MAB_0648	-	Hypothetical protein	24	0	0	24	0	1	252.62	NE
MAB_0649c	-	Putative monooxygenase	15	0	0	15	0	0.9333	252.86	NE
MAB_0650	-	60 kDa chaperonin 2 (Protein Cpn60 2) (GroEL)	14	13	0	1	0	0.0714	9	ES
MAB_0651c	-	hypothetical protein	29	0	0	29	0	0.931	150.63	NE
MAB_0652	-	Hypothetical protein	27	0	0	27	0	0.9259	90.88	NE
MAB_0653	-	Hypothetical MoxR-like ATPase	16	0	0	16	0	0.875	88.07	NE
MAB_0654	-	hypothetical protein	19	0	0	19	0	0.8421	70.75	NE
MAB_0655	-	hypothetical protein	12	0	0	12	0	1	223.33	NE
MAB_0656	-	hypothetical protein	29	0	0	29	0	0.8276	51.71	NE
MAB_0657	-	hypothetical protein	27	0	0	27	0	0.7778	35.81	NE
MAB_0658	-	hypothetical protein	20	0	0	20	0	0.8	46.38	NE
MAB_0659	-	Putative dioxygenase	23	0	0	23	0	0.9565	59.91	NE
MAB_0660	-	hypothetical protein	14	0	0	14	0	0.9286	52.69	NE
MAB_0661	-	Putative long chain fatty acid-coA ligase	29	0	0	29	0	0.8276	59.33	NE
MAB_0662	-	hypothetical protein	1	0	0	1	0	1	144	NE
MAB_0663	-	Probable cyclic synthetase (peptide synthase)	64	0	0	64	0	0.875	75.04	NE
MAB_0664	-	PE family protein	8	0	0	8	0	1	54.12	NE
MAB_0665	-	PE family protein	6	0	0	6	0	1	136.5	NE
MAB_0666	-	ESAT-6-like protein (10 kDa antigen)	6	0	0	6	0	1	47.67	NE
MAB_0667	-	Hypothetical heavy metal transport/detoxification protein	2	0	0	2	0	1	30	NE
MAB_0668c	-	Probable O-methyltransferase OmT	24	0	0	24	0	0.625	38.93	NE
MAB_0669	-	Hypothetical PPE-family protein	32	0	0	32	0	0.875	75.61	NE
MAB_0670	-	hypothetical protein	21	0	0	21	0	0.9048	86	NE
MAB_0671	-	hypothetical protein	7	0	0	7	0	0.8571	176.83	NE
MAB_0672c	-	hypothetical protein	8	0	0	8	0	0.875	66.71	NE
MAB_0673	-	Putative DNA-binding response regulator PhoP	13	0	0	13	0	0.9231	401.33	NE
MAB_0674	-	Putative sensor histidine kinase PhoR	18	0	0	18	0	0.9444	139.06	NE
MAB_0676c	-	Hypothetical HIT-like (histidine triad) protein	6	0	0	6	0	1	415.33	NE
MAB_0677c	-	Conserved hypothetical protein (amino acid metabolite efflux pump?)	9	0	0	9	0	0.8889	317.62	NE
MAB_0678	-	Probable transcriptional regulator, LysR family	12	0	0	12	0	1	178.83	NE
MAB_0679c	-	Probable hydrolase	13	0	0	13	0	0.9231	91.08	NE
MAB_0680c	-	hypothetical protein	24	0	0	24	0	0.9583	116.3	NE
MAB_0681	-	Putative HTH-type transcriptional regulator	11	0	0	11	0	0.9091	107.4	NE
MAB_0682	-	Probable phosphoribosylamine--glycine ligase (GarS)	15	14	0	1	0	0.0667	173	ES
MAB_0683c	-	Hypothetical conserved membrane protein	16	0	0	16	0	1	123.88	NE
MAB_0684c	-	hypothetical protein	9	0	0	9	0	1	88.56	NE
MAB_0685	-	Possible aspartate aminotransferase AspB	27	0	0	27	0	0.7037	91.26	NE
MAB_0686	-	Putative transcription regulator, TetR family	16	0	0	16	0	0.6875	136.18	NE
MAB_0687	-	adenylosuccinate lyase	17	16	0	1	0	0.0588	238	ES
MAB_0688c	-	hypothetical protein	8	0	0	8	0	0.875	128.57	NE
MAB_0689	-	Probable phosphoribosylaminoimidazole-succinocarboxamide synthase PurC	18	18	0	0	0	0	0	ES
MAB_0690	-	Probable protease II PrtB	47	3	0	44	0	0.6596	34.23	NE
MAB_0691	-	Short-chain dehydrogenase/reductas	8	0	0	8	0	1	162.25	NE
MAB_0692c	-	Probable sugar transporter	20	0	0	20	0	0.9	67.67	NE
MAB_0693	-	Probable glutathione peroxidase	9	0	0	9	0	0.8889	37.75	NE
MAB_0694	-	hypothetical protein	17	0	0	17	0	0.9412	57.5	NE
MAB_0695	-	Putative fumarate reductase/succinate dehydrogenase	25	0	0	25	0	0.76	41.37	NE
MAB_0696c	-	Conserved hypothetical protein (beta-lactamase?)	8	0	0	8	0	1	62.12	NE
MAB_0697	-	hypothetical protein	2	2	0	0	0	0	0	ES
MAB_0698	-	Probable phosphoribosylformylglycinamidine synthase I	10	9	0	1	0	0.1	186	ES
MAB_0699c	-	Probable 29 kDa antigen CFP29 (Bacteriocin CFP29)	17	0	0	17	0	0.8824	128.13	NE
MAB_0700c	-	Putative Dyp-type peroxidase	15	0	0	15	0	1	128.27	NE
MAB_0701	-	Probable M18-family aminopeptidase 2	18	0	0	18	0	0.9444	92.18	NE
MAB_0703c	-	hypothetical protein	11	0	0	11	0	0.9091	107.7	NE
MAB_0704c	-	Hypothetical protein	11	0	0	11	0	1	276.64	NE
MAB_0705	-	hypothetical protein	4	0	0	4	0	0.75	86.33	NE
MAB_0706c	-	Hypothetical protein	18	0	0	18	0	0.7778	194.64	NE
MAB_0707	-	Probable phosphoribosylformylglycinamidine synthase II PurL	37	37	0	0	0	0	0	ES
MAB_0708	-	hypothetical protein	26	0	0	26	0	1	157.85	NE
MAB_0709	-	hypothetical protein	8	0	0	8	0	1	221.88	NE
MAB_0710	-	hypothetical protein	16	0	0	16	0	1	281.5	NE
MAB_0711	-	hypothetical protein	5	0	0	5	0	1	44	NE
MAB_0712c	-	hypothetical protein	31	0	0	31	0	0.9677	99.37	NE
MAB_0713	-	Probable amidophosphoribosyltransferase PurF	24	23	0	1	0	0.0417	10	ES
MAB_0714c	-	Hypothetical protein	10	0	0	10	0	0.8	55.25	NE
MAB_0715c	-	Putative HTH-type transcriptional regulator AraC	14	0	0	14	0	0.6429	139.44	NE
MAB_0716c	-	Putative transcriptional regulator, MarR	13	0	0	13	0	1	79.31	NE
MAB_0717	-	Probable dehydrogenase/reductase	15	0	0	15	0	1	152.73	NE
MAB_0718c	-	NAD-dependent epimerase/dehydratase	19	0	0	19	0	0.9474	144.61	NE
MAB_0719	-	Putative oligopeptide ABC transporter, solute-binding protein	36	0	0	36	0	0.8611	50.13	NE
MAB_0720	-	Probable oligopeptide ABC transporter, permease protein	22	0	0	22	0	0.8182	34.72	NE
MAB_0721	-	Probable oligopeptide ABC transporter, permease protein	21	0	0	21	0	0.8095	64.71	NE
MAB_0722	-	Putative oligopeptide ABC transporter, ATP-binding protein	23	0	0	23	0	0.6957	46.94	NE
MAB_0723c	-	Putative triacylglycerol lipase precursor	25	0	0	25	0	0.84	28.9	NE
MAB_0724c	-	Putative amidase AmiC	22	0	0	22	0	0.9545	125.86	NE
MAB_0725c	-	hypothetical protein	8	0	0	8	0	0.875	227.86	NE
MAB_0726	-	Conserved hypothetical protein (Rieske region)	21	0	0	21	0	0.9048	160.47	NE
MAB_0727	-	Putative dihydrodipicolinate reductase	15	0	0	15	0	1	308.87	NE
MAB_0728	-	Probable phosphoribosylformylglycinamidine cyclo-ligase PurM	11	10	0	1	0	0.0909	29	ES
MAB_0729c	-	hypothetical protein	3	0	0	3	0	0.3333	143	NE
MAB_0730c	-	Conserved hypothetical protein (glycine cleavageT-protein aminomethyl transferase?)	13	8	0	5	0	0.3846	31.8	ES
MAB_0731	-	Probable aminotransferase, class IV	16	0	0	16	0	0.8125	44.23	NE
MAB_0732c	-	hypothetical protein	8	0	0	8	0	0.875	244.14	NE
MAB_0733	-	hypothetical protein	12	0	0	12	0	0.9167	150.09	NE
MAB_0734	-	hypothetical protein	15	0	0	15	0	1	210.87	NE
MAB_0735	-	Hypothetical protein	9	0	0	6	3	1	704.33	NE
MAB_0736	-	Hypothetical protein	8	0	0	8	0	0.875	48.57	NE
MAB_0737c	-	hypothetical protein	11	0	0	11	0	1	40.45	NE
MAB_0738	-	Putative AraC-family transcriptional regulator	12	0	0	3	9	0.9167	421.55	GA
MAB_0739c	-	hypothetical protein	1	0	0	0	1	1	1899	GA
MAB_0740c	-	Probable thiosulfate sulfurtransferase (CysA)	14	0	0	0	14	1	302.86	GA
MAB_0741c	-	hypothetical protein	4	0	0	0	4	1	127.75	GA
MAB_0742c	-	Probable thioredoxin ThiX	8	0	0	0	8	0.875	555.71	GA
MAB_0743c	-	hypothetical protein	6	0	0	2	4	1	252.33	GA
MAB_0744	-	Probable transcriptional regulatory protein	15	0	0	15	0	0.9333	131.93	NE
MAB_0745	-	Putative acetyltransferase	11	0	0	11	0	0.9091	175.9	NE
MAB_0746	-	Putative phosphate ABC transporter, phosphate-binding protein	19	0	0	19	0	0.8947	221.82	NE
MAB_0747	-	Putative phosphate ABC transporter, permease protein	19	0	0	19	0	0.8947	186.29	NE
MAB_0748	-	Putative phosphate ABC transporter, permease protein	17	0	0	17	0	0.9412	262.56	NE
MAB_0749	-	Probable phosphate import ABC transporter ATP-binding protein PstB	10	0	0	10	0	0.9	104.33	NE
MAB_0750	-	Putative oxidoreductase	13	0	0	13	0	0.8462	122.27	NE
MAB_0751c	-	Phosphate transport system protein PhoU	9	0	0	9	0	1	76.11	NE
MAB_0752c	-	Putative transcriptional regulator	27	0	0	27	0	1	296.59	NE
MAB_0753c	-	Probable tRNA-dihydrouridine synthase	14	0	0	14	0	0.7857	346.27	NE
MAB_0754c	-	Probable fatty acid desaturase	13	0	0	13	0	0.8462	81.09	NE
MAB_0755c	-	Hypothetical protein	5	0	0	5	0	1	104	NE
MAB_0756c	-	hypothetical protein	15	0	0	15	0	1	178.93	NE
MAB_0757	-	hypothetical protein	18	0	0	18	0	0.9444	109.94	NE
MAB_0758	-	hypothetical protein	5	0	0	5	0	0.8	157	NE
MAB_0759c	-	Putative dehydrogenase (3-hydroxybutyryl-CoA dehydrogenase FadB?)	20	0	0	20	0	0.95	224.79	NE
MAB_0760c	-	hypothetical protein	17	0	0	17	0	0.8235	158.43	NE
MAB_0761c	-	Putative 3-hydroxyacyl-CoA dehydrogenase	21	0	0	21	0	0.8571	137.67	NE
MAB_0762	-	hypothetical protein	28	0	0	28	0	0.8571	116.25	NE
MAB_0763c	-	Probable oxidoreductase	20	0	0	20	0	0.85	105.59	NE
MAB_0764c	-	Hypothetical protein	11	0	0	11	0	1	413.82	NE
MAB_0765	-	Hypothetical conserved integral membrane protein	4	0	0	4	0	1	206.75	NE
MAB_0766	-	Hypothetical conserved integral membrane protein	15	0	0	15	0	0.8667	308.23	NE
MAB_0767c	-	Putative transcriptional regulator, AraC family	16	0	0	16	0	0.9375	252.2	NE
MAB_0768	-	hypothetical protein	8	0	0	8	0	1	190.25	NE
MAB_0769c	-	Hypothetical transcriptional regulator	8	0	0	8	0	1	93.38	NE
MAB_0770	-	Conserved hypothetical protein (YbaK/prolyl-tRNAsynthetase associated region)	5	0	0	5	0	1	150.8	NE
MAB_0771c	-	Hypothetical major facilitator transporter	42	0	0	42	0	0.9524	151.2	NE
MAB_0772c	-	Hypothetical protein	4	0	0	4	0	1	293	NE
MAB_0773	-	Hypothetical protein	18	0	0	18	0	0.9444	165.82	NE
MAB_0774c	-	Hypothetical protein	10	0	0	10	0	0.9	337.78	NE
MAB_0775	-	Hypothetical protein	30	0	0	30	0	0.8667	72.85	NE
MAB_0776	-	Hypothetical protein	14	0	0	14	0	0.8571	208.83	NE
MAB_0777	-	Hypothetical protein	7	0	0	7	0	0.8571	9.17	NE
MAB_0778	-	Conserved hypothetical protein (lipoprotein LppU?)	18	0	0	18	0	0.9444	308.71	NE
MAB_0779	-	Hypothetical protein	10	0	0	10	0	0.9	130.22	NE
MAB_0780	-	Hypothetical protein	7	0	0	7	0	0.8571	573.67	NE
MAB_0781	-	Hypothetical protein	20	0	0	20	0	0.9	134.56	NE
MAB_0782	-	Hypothetical protein	17	0	0	17	0	0.8235	165.29	NE
MAB_0783c	-	Bacteriophage protein	8	0	0	8	0	1	257.75	NE
MAB_0785	-	Hypothetical protein	12	0	0	0	12	1	908.92	GA
MAB_0786	-	Hypothetical protein	9	0	0	0	9	1	448.22	GA
MAB_0787	-	Hypothetical protein	7	0	0	0	7	0.8571	172.17	GA
MAB_0788	-	Hypothetical protein	8	0	0	0	8	1	196.62	GA
MAB_0789	-	Hypothetical protein	7	0	0	0	7	0.8571	642.67	GA
MAB_0790	-	Hypothetical protein	10	0	0	0	10	1	478.7	GA
MAB_0791	-	Hypothetical protein	4	0	0	0	4	1	312.5	GA
MAB_0792	-	Hypothetical protein	4	0	0	0	4	1	488.5	GA
MAB_0793	-	Hypothetical protein	6	0	0	0	6	1	263.33	GA
MAB_0794	-	Hypothetical protein	4	0	0	0	4	0.75	271.67	GA
MAB_0795	-	Hypothetical protein	11	0	0	0	11	1	287	GA
MAB_0796c	-	Hypothetical protein	8	0	0	0	8	1	435.75	GA
MAB_0797c	-	Hypothetical protein	7	0	0	0	7	0.8571	409.83	GA
MAB_0798c	-	Hypothetical protein	5	0	0	0	5	1	215.4	GA
MAB_0799c	-	Hypothetical protein	1	0	0	0	1	1	282	GA
MAB_0800	-	Hypothetical protein	4	0	0	4	0	1	88	NE
MAB_0801	-	Hypothetical protein	16	0	0	16	0	0.9375	60.6	NE
MAB_0802	-	Hypothetical protein	18	0	0	18	0	0.8889	143.06	NE
MAB_0803	-	Hypothetical protein	31	0	0	31	0	0.9355	135.86	NE
MAB_0804	-	Hypothetical protein	15	0	0	15	0	0.9333	129.43	NE
MAB_0805	-	hypothetical protein	11	0	0	11	0	1	334.73	NE
MAB_0806	-	Hypothetical conserved lipoprotein LppR	21	0	0	21	0	0.9524	166.7	NE
MAB_0807	-	hypothetical protein	30	0	0	30	0	0.8	41.83	NE
MAB_0808c	-	Hypothetical protein	11	0	0	11	0	0.8182	54.11	NE
MAB_0809c	-	Conserved hypothetical PPE family protein	17	0	0	17	0	0.8824	157.6	NE
MAB_0810c	-	Putative transcriptional regulator, GntR family	22	0	0	22	0	0.8636	95.53	NE
MAB_0811	-	Conserved hypothetical membrane protein (resistance to D-cycloserine?)	15	0	0	15	0	0.7333	86.91	NE
MAB_0812	-	Putative transcriptional regulator, IclR	16	0	0	16	0	0.875	39.07	NE
MAB_0813c	-	Putative transcriptional regulator, IclR	13	0	0	13	0	0.6923	51.11	NE
MAB_0815	-	Putative amino acid permease	32	0	0	32	0	0.9375	84.6	NE
MAB_0816	-	Probable glucose-methanol-choline oxidoreductase	31	0	0	31	0	0.8387	43.92	NE
MAB_0817	-	Putative aldehyde dehydrogenase	24	0	0	24	0	0.7917	94.32	NE
MAB_0818	-	Probable tryptophan 2-monooxygenase	31	0	0	31	0	0.871	52.7	NE
MAB_0819	-	Hypothetical carbon-nitrogen hydrolase family protein	18	0	0	18	0	0.8889	120.88	NE
MAB_0820c	-	Probable NAD-glutamate dehydrogenase	62	0	0	62	0	0.871	132.41	NE
MAB_0821	-	Probable 4-aminobutyrate aminotransferase (GabT)	20	0	0	20	0	0.85	53.59	NE
MAB_0822	-	Probable acyl-CoA dehydrogenase	22	0	0	22	0	0.7727	31	NE
MAB_0823	-	Probable aldehyde dehydrogenase	23	0	0	23	0	0.8696	63.85	NE
MAB_0824	-	Putative L-carnitine dehydratase	25	0	0	25	0	0.84	31.9	NE
MAB_0825	-	Hypothetical peptidase	22	0	0	22	0	0.8182	60.83	NE
MAB_0826c	-	Possible esterase LipW	17	0	0	17	0	0.7647	164.15	NE
MAB_0827	-	Hypothetical short-chain dehydrogenase/reductase	19	0	0	19	0	0.7895	143.73	NE
MAB_0828	-	Hypothetical protein	33	0	30	3	0	0.8182	10.44	GD
MAB_0829	-	Putative oxidoreductase	27	0	0	27	0	0.8519	13.78	NE
MAB_0830	-	Probable NADH-dependent flavin oxidoreductase	39	0	0	39	0	1	155.95	NE
MAB_0831	-	hypothetical protein	6	0	0	6	0	0.8333	188.6	NE
MAB_0832	-	Putative transcriptional regulator, TetR family	15	0	0	15	0	0.8667	59.77	NE
MAB_0833	-	Short-chain dehydrogenase/reductase	13	0	0	13	0	1	32.85	NE
MAB_0834	-	Putative enoyl-CoA hydratase/isomerase	14	0	0	14	0	0.6429	42.44	NE
MAB_0835c	-	Putative transcriptional regulator, TetR family	9	0	0	9	0	0.8889	57.25	NE
MAB_0836c	-	Putative enoyl-CoA hydratase/isomerase	13	0	0	13	0	0.6154	70.75	NE
MAB_0837c	-	Possible lipid carrier protein or keto acyl-CoA thiolase	18	0	0	18	0	0.9444	104.59	NE
MAB_0838c	-	hypothetical protein	19	0	0	19	0	0.8947	169.47	NE
MAB_0839c	-	hypothetical protein	7	0	0	7	0	0.7143	295.8	NE
MAB_0840c	-	hypothetical protein	3	0	0	3	0	1	69	NE
MAB_0841	-	Hypothetical protein	18	0	0	18	0	0.7778	64.86	NE
MAB_0842	-	Hypothetical protein	17	0	0	17	0	0.8824	83.87	NE
MAB_0843	-	Hypothetical protein	6	0	0	6	0	1	139.5	NE
MAB_0844	-	Hypothetical protein	14	0	0	14	0	0.9286	172.77	NE
MAB_0845	-	Probable fatty-acid-CoA racemase Far	13	0	0	13	0	0.9231	405.83	NE
MAB_0846	-	Putative lipase/esterase	14	0	0	14	0	0.8571	344.67	NE
MAB_0847c	-	Probable aminotransferase	25	0	0	25	0	0.8	97.35	NE
MAB_0848c	-	Hypothetical protein	9	0	0	9	0	0.8889	209.38	NE
MAB_0849c	-	hypothetical protein	10	0	0	10	0	1	249.7	NE
MAB_0850	-	Probable acyl-coa thiolase FadA	11	0	0	11	0	0.9091	248.5	NE
MAB_0851	-	Probable fatty oxidation protein FadB	20	0	0	20	0	0.8	151.12	NE
MAB_0852	-	Possible conserved polyketide synthase associated protein PapA2	22	0	0	22	0	0.9545	179.81	NE
MAB_0853	-	Probable esterase/lipase LipP	19	0	0	19	0	0.7895	103.13	NE
MAB_0854	-	hypothetical protein	20	0	0	20	0	0.8	117.69	NE
MAB_0855	-	Putative membrane protein, MmpL family	46	0	0	46	0	0.913	74.02	NE
MAB_0856c	-	Putative transcriptional regulator, TetR family (tetracyclin resistance)	13	0	0	13	0	0.7692	62.9	NE
MAB_0857	-	Putative monooxygenase	22	0	0	22	0	0.9091	191.45	NE
MAB_0858	-	Hypothetical luciferase-like monooxygenase	24	0	0	24	0	0.9167	92.86	NE
MAB_0859	-	hypothetical protein	7	0	0	7	0	0.8571	299.67	NE
MAB_0860c	-	Probable DNA helicase	25	0	0	25	0	0.88	223.55	NE
MAB_0861	-	hypothetical protein	12	0	0	12	0	0.9167	143.82	NE
MAB_0862c	-	hypothetical protein	18	0	0	18	0	1	150.78	NE
MAB_0863	-	hypothetical protein	3	0	0	3	0	1	756	NE
MAB_0864	-	Hypothetical molybdenum cofactor biosynthesis protein MoaC2	7	0	0	7	0	1	137.43	NE
MAB_0865	-	Probable molybdopterin biosynthesis protein Mog	7	0	0	7	0	1	129	NE
MAB_0866	-	Probable molybdopterin-converting factor subunit2 (MoaE)	2	0	0	2	0	1	191	NE
MAB_0867c	-	Putative transferase	16	0	0	16	0	1	68	NE
MAB_0868c	-	hypothetical protein	17	0	0	17	0	0.8824	113.93	NE
MAB_0869c	-	Probable resuscitation-promoting factor RpfA	9	0	0	7	2	1	422.56	NE
MAB_0870c	-	Putative molybdenum cofactor biosynthesis protein D2 (MoaD2) / thiamineS	3	0	0	0	3	1	256.33	GA
MAB_0871c	-	Putative molybdenum cofactor biosynthesis protein A2	13	0	0	0	13	1	666.08	GA
MAB_0872	-	Probable cold shock-like protein B CspB	4	0	0	0	4	0.75	208	GA
MAB_0873	-	hypothetical protein	13	0	0	0	13	1	230.69	GA
MAB_0874c	-	hypothetical protein	9	0	0	0	9	0.8889	68.38	GA
MAB_0875c	-	hypothetical protein	23	0	0	0	23	0.9565	250.09	GA
MAB_0876	-	hypothetical protein	17	0	0	0	17	1	618.29	GA
MAB_0877c	-	hypothetical protein	7	0	0	0	7	0.8571	402.17	GA
MAB_0878c	-	hypothetical protein	5	0	0	5	0	0.4	18	NE
MAB_0879	-	Putative HTH-type transcriptional regulator MarR	4	0	0	4	0	0.75	168.67	NE
MAB_0880	-	hypothetical protein	24	0	0	24	0	0.9583	140.65	NE
MAB_0881	-	Hypothetical tRNA/rRNA methyltransferase	17	0	0	17	0	0.7647	107.85	NE
MAB_0882	-	hypothetical protein	4	0	0	4	0	0.25	147	NE
MAB_0883c	-	hypothetical protein	7	0	0	7	0	0.5714	41.75	NE
MAB_0884c	-	Hypothetical protein	8	0	0	8	0	0.875	540.71	NE
MAB_0885c	-	Hypothetical lipoprotein lpqH precursor	6	0	0	6	0	1	85.83	NE
MAB_0886c	-	Hypothetical protein	5	0	0	5	0	1	510	NE
MAB_0887c	-	hypothetical protein	11	0	0	11	0	1	99.18	NE
MAB_0888c	-	Putative fumarylacetoacetase	21	0	0	21	0	0.8571	96.5	NE
MAB_0889c	-	hypothetical protein	13	0	0	13	0	0.7692	47.6	NE
MAB_0890c	-	Putative homogentisate 1,2-dioxygenase	35	0	0	35	0	0.9429	125.97	NE
MAB_0891c	-	Putative HTH-type transcriptional regulator MarR	5	0	0	5	0	1	74.8	NE
MAB_0892c	-	Putative transcriptional regulator, AsnC family	7	0	1	6	0	0.4286	230.33	NE
MAB_0893	-	4-hydroxyphenylpyruvate dioxygenase	21	0	0	21	0	0.8095	88.82	NE
MAB_0894c	-	Putative dihydrolipoamide dehydrogenase (LpdA)	30	0	0	30	0	0.9	42.26	NE
MAB_0895c	-	Putative dihydrolipoamide s-acetyltransferase component of pyruvate dehydrogenase complex E2	19	0	0	19	0	0.7895	49.47	NE
MAB_0896c	-	Putative pyruvate dehydrogenase E1 component, beta subunit	21	0	0	21	0	0.619	51.23	NE
MAB_0897c	-	Probable pyruvate dehydrogenase E1 component, alpha subunit	20	0	0	20	0	0.8	53	NE
MAB_0898	-	Probable transcriptional regulator, AsnC family	7	0	0	7	0	0.5714	20	NE
MAB_0899c	-	Possible ethyl tert-butyl ether degradation protein EthD	8	0	0	8	0	0.75	40.5	NE
MAB_0900c	-	Putative phenylacetic acid degradation protein PaaN	25	0	0	25	0	0.76	67.58	NE
MAB_0901c	-	Putative transcriptional regulator, TetR family	9	0	4	5	0	0.8889	11.75	NE
MAB_0902	-	Probable beta-ketoadipyl-CoA thiolase	13	0	6	7	0	0.7692	21.2	NE
MAB_0903	-	Putative enoyl-CoA hydratase/isomerase	6	0	0	6	0	0.8333	16.6	NE
MAB_0904	-	Putative 3-hydroxyacyl-CoA dehydrogenase	8	0	0	8	0	0.75	59.33	NE
MAB_0905	-	Putative enoyl-CoA hydratase/isomerase	11	0	0	11	0	0.5455	29.5	NE
MAB_0906	-	Putative phenylacetic acid degradation protein PaaA/phenylacetate-CoA oxygenase, PaaG subunit	17	0	0	17	0	0.6471	15.45	NE
MAB_0907	-	Putative phenylacetic acid degradation protein PaaB/phenylacetate-CoA oxygenase, PaaH subunit	8	0	0	8	0	0.75	46.17	NE
MAB_0908	-	Putative phenylacetic acid degradation protein PaaC/phenylacetate-CoA oxygenase, PaaI subunit	11	0	0	11	0	0.9091	69.1	NE
MAB_0909	-	Putative phenylacetic acid degradation protein PaaD/phenylacetate-CoA oxygenase, PaaJ subunit	5	0	0	5	0	1	31.8	NE
MAB_0910	-	Putative phenylacetic acid degradation protein PaaE/phenylacetate-CoA oxygenase/reductase, PaaK subunit	14	0	0	14	0	0.7857	45.91	NE
MAB_0911	-	Putative phenylacetate-CoA ligase	26	0	0	26	0	0.7692	51.15	NE
MAB_0912	-	hypothetical protein	16	0	0	16	0	1	49.25	NE
MAB_0913c	-	Pyridine nucleotide-disulphide oxidoreductase family	27	0	0	27	0	0.8148	13.86	NE
MAB_0914c	-	Probable ferredoxin	10	0	0	10	0	0.8	90.12	NE
MAB_0915c	-	Probable 2-hydroxyhepta-2,4-diene-1, 7-dioateisomerase	16	0	0	16	0	0.875	40.5	NE
MAB_0916c	-	Putative polysaccharide deacetylase	15	0	0	15	0	0.7333	31.18	NE
MAB_0917c	-	Probable cytochrome P450	21	0	0	21	0	0.9524	150.55	NE
MAB_0918c	-	Possible triacylglycerol lipase	34	0	0	34	0	0.9412	113.5	NE
MAB_0919	-	hypothetical protein	24	0	0	24	0	0.875	77.48	NE
MAB_0920	-	Putative repressor in the phenylacetic acid catabolism	15	0	0	15	0	0.9333	172	NE
MAB_0923c	-	hypothetical protein	28	0	0	28	0	0.8571	38.38	NE
MAB_0924c	-	Putative organic hydroperoxide resistance protein/OsmC-like protein	3	0	0	3	0	1	67.67	NE
MAB_0925c	-	Putative transcriptional regulator, MarR family	8	0	0	8	0	1	97.62	NE
MAB_0926	-	Probable glycosyltransferase	13	0	0	13	0	0.9231	124.83	NE
MAB_0927	-	Probable glycosyltransferase	33	0	0	33	0	0.8788	87.55	NE
MAB_0928c	-	Putative phosphoserine aminotransferase	12	12	0	0	0	0	0	ES
MAB_0929	-	hypothetical protein	10	0	0	0	10	1	296.9	GA
MAB_0930	-	Putative ferredoxin/ferredoxin--NADP reductase	18	0	0	0	18	0.8889	235	GA
MAB_0931c	-	Putative glyoxalase/bleomycin resistance protein	7	0	0	0	7	1	164.86	GA
MAB_0932c	-	Putative citrate synthase CitA	14	0	0	0	14	0.9286	467.46	GA
MAB_0933	-	Probable pyridoxamine 5'-phosphate oxidase PdxH	8	0	0	0	8	1	134.25	GA
MAB_0934	-	hypothetical protein	6	0	0	0	6	0.8333	292.2	GA
MAB_0935c	-	Putative fatty-acid--CoA ligase FadD	22	0	0	0	22	0.9545	468.57	GA
MAB_0936c	-	hypothetical protein	16	0	0	0	16	0.9375	343.07	GA
MAB_0937c	-	Putative membrane protein, MmpL family	41	0	0	0	41	0.9756	387	GA
MAB_0938c	-	Probable conserved polyketide synthase associated protein PapA3	32	0	0	0	32	0.875	325.46	GA
MAB_0939	-	Probable polyketide synthase	133	0	0	133	0	0.8271	123.82	NE
MAB_0940	-	hypothetical protein	12	0	0	12	0	0.9167	260.82	NE
MAB_0941	-	hypothetical protein	15	0	0	15	0	0.9333	194.21	NE
MAB_0942	-	Putative transcriptional regulator, AraC family	10	0	0	10	0	0.9	155.89	NE
MAB_0943	-	hypothetical protein	10	0	0	10	0	0.9	83.44	NE
MAB_0944	-	Probable citrate synthase I (GltA)	27	0	0	27	0	0.963	104.19	NE
MAB_0945	-	Putative drug resistance transporter, EmrB/QacA family	21	0	0	21	0	0.9524	136.85	NE
MAB_0946	-	Putative transcription regulator protein, MarR	6	0	0	6	0	0.8333	133.2	NE
MAB_0947c	-	Putative luciferase	15	0	0	15	0	0.9333	146.43	NE
MAB_0948c	-	Conserved hypothetical protein (phytoene dehydrogenase?)	23	0	0	23	0	0.9565	82.27	NE
MAB_0949c	-	Hypothetical aminotransferase	28	0	0	28	0	0.8929	68	NE
MAB_0950c	-	Putative amino acid permease family protein	29	0	0	29	0	0.8621	116.76	NE
MAB_0951	-	Putative aminoglycoside phosphotransferase	12	0	0	12	0	0.6667	33.25	NE
MAB_0952	-	3-oxoacyl-ACP reductase	11	0	0	11	0	0.7273	203.5	NE
MAB_0953	-	Putative transcriptional regulator, GntR family	14	0	0	14	0	0.7857	52.27	NE
MAB_0954	-	Putative peptidyl-prolyl cis-trans isomerase FkbP	5	0	0	5	0	0.8	143	NE
MAB_0955c	-	Probable sensor histidine kinase PrrB	14	0	0	14	0	0.7143	18.2	NE
MAB_0956c	-	Probable transcriptional regulatory protein PrrA	11	0	0	11	0	0.8182	7.22	NE
MAB_0957	-	hypothetical protein	6	0	0	6	0	0.8333	524.8	NE
MAB_0958c	-	Putative oxidoreductase	15	0	0	15	0	1	333.8	NE
MAB_0959	-	Probable enoyl-CoA hydratase/isomerase	8	0	0	8	0	0.875	122.86	NE
MAB_0960	-	hypothetical protein	14	0	0	14	0	0.7857	124	NE
MAB_0961c	-	hypothetical protein	14	0	0	14	0	0.9286	221.54	NE
MAB_0962	-	Probable cation-transporting ATPase E	29	0	0	29	0	0.931	100.3	NE
MAB_0963c	-	Putative polyketide synthase protein	14	0	0	14	0	0.9286	122.85	NE
MAB_0964	-	hypothetical protein	2	0	0	2	0	0.5	79	NE
MAB_0965	-	Putative lipase	19	0	0	19	0	0.8421	72.75	NE
MAB_0966	-	hypothetical protein	4	0	0	4	0	0.75	502.67	NE
MAB_0967	-	Hypothetical protein	4	0	0	4	0	1	320.5	NE
MAB_0968c	-	Luciferase-like hypothetical protein	14	0	0	14	0	1	108.64	NE
MAB_0969	-	Putative transcriptional regulator, TetR	14	0	0	14	0	0.9286	151.85	NE
MAB_0970c	-	Probable drug resistance transporter	32	0	0	32	0	0.875	169.57	NE
MAB_0971	-	Putative phenylacetic acid degradation-related protein	3	0	0	3	0	1	71.67	NE
MAB_0972	-	Putative aldehyde dehydrogenase	32	0	0	32	0	0.8125	60.42	NE
MAB_0973	-	hypothetical protein	7	0	0	7	0	0.8571	40.83	NE
MAB_0974	-	hypothetical protein	22	0	0	22	0	0.9545	56.38	NE
MAB_0975c	-	hypothetical protein	10	0	0	10	0	1	103.4	NE
MAB_0976	-	Putative glyoxalase/bleomycin resistance protein	21	0	0	21	0	0.8095	101	NE
MAB_0977c	-	Putative DNA-directed DNA polymerase	16	0	0	16	0	0.75	108.67	NE
MAB_0978	-	Hypothetical protein	16	0	0	16	0	0.9375	249.4	NE
MAB_0979	-	Putative HTH-type transcriptional regulator MarR	7	0	0	7	0	0.8571	120.17	NE
MAB_0980	-	hypothetical protein	5	0	0	5	0	0.8	292	NE
MAB_0981c	-	Possible enoyl-CoA hydratase/isomerase	14	0	0	14	0	1	191.71	NE
MAB_0982c	-	Putative acyl-CoA hydrolase/thioesterase	10	0	0	10	0	0.9	261.78	NE
MAB_0983c	-	Probable alcohol dehydrogenase, zinc-containing	21	0	0	21	0	0.9048	194.37	NE
MAB_0984c	-	Putative transcriptional regulator, TetR family	13	0	0	13	0	0.9231	84	NE
MAB_0985	-	Putative monooxygenase EthA	26	0	0	26	0	0.8462	379.64	NE
MAB_0986	-	Putative transcriptional regulator, ArsR family	11	0	0	11	0	0.9091	123.4	NE
MAB_0987c	-	Probable membrane protein, MmpL	52	0	0	52	0	0.8077	132.95	NE
MAB_0988c	-	Probable membrane protein, MmpS	4	0	0	4	0	1	161	NE
MAB_0989	-	Putative HTH-type transcriptional regulator TetR	10	0	0	10	0	1	73.3	NE
MAB_0990c	-	hypothetical protein	22	0	0	22	0	0.8182	101.33	NE
MAB_0992	-	Probable arsenate reductase (ArsC)	7	0	0	7	0	1	79.71	NE
MAB_0993c	-	Putative transcriptional regulator, LysR family	18	0	0	18	0	0.7778	94.29	NE
MAB_0994	-	Putative NAD-dependent epimerase/dehydratase	12	0	0	12	0	0.6667	230.38	NE
MAB_0995	-	hypothetical protein	17	0	0	17	0	0.7647	90.62	NE
MAB_0997c	-	hypothetical protein	17	0	0	17	0	0.9412	77.88	NE
MAB_0998	-	Transcriptional regulator, LysR family	8	0	0	8	0	0.875	214.86	NE
MAB_0999	-	Putative NAD-dependent formate dehydrogenase	28	0	0	28	0	0.8214	204.74	NE
MAB_1000	-	Hypothetical protein	5	0	0	5	0	1	465.4	NE
MAB_1001	-	hypothetical protein	11	0	0	11	0	0.8182	84.22	NE
MAB_1002	-	Putative acetyl-CoA C-acyltransferase (thiolase)	10	0	0	10	0	0.7	35.86	NE
MAB_1003c	-	hypothetical protein	24	0	0	24	0	0.7917	34.21	NE
MAB_1004c	-	hypothetical protein	10	0	0	10	0	0.9	42.67	NE
MAB_1005c	-	Putative MCE family protein	21	0	0	21	0	0.9524	172.6	NE
MAB_1006c	-	Putative MCE family protein	15	0	0	15	0	0.9333	161.29	NE
MAB_1007c	-	Putative MCE family protein	12	0	0	12	0	0.9167	110.09	NE
MAB_1008c	-	Putative MCE family protein	13	0	0	13	0	0.8462	98.27	NE
MAB_1009c	-	Putative MCE family protein	14	0	0	14	0	0.9286	86.92	NE
MAB_1010c	-	Putative MCE family protein	18	0	0	18	0	0.8889	94.94	NE
MAB_1011c	-	Putative YrbE family protein	18	0	0	15	3	0.8333	406.33	NE
MAB_1012c	-	Putative YrbE family protein	7	0	0	2	5	1	699.43	GA
MAB_1013	-	Hypothetical protein	34	0	0	34	0	0.9412	86.34	NE
MAB_1014c	-	Probable glycosyl transferase	13	0	0	13	0	1	133.23	NE
MAB_1015c	-	hypothetical protein	11	0	0	11	0	1	81.27	NE
MAB_1016c	-	hypothetical protein	14	0	0	14	0	1	65.86	NE
MAB_1017c	-	Probable O-antigen transporter, MOP superfamily	27	0	0	27	0	0.9259	95.32	NE
MAB_1018c	-	Probable glycosyl transferase	17	0	0	17	0	0.8235	129.93	NE
MAB_1019c	-	Probable glycosyl transferase	18	0	0	18	0	0.9444	105.76	NE
MAB_1020	-	Probable undecaprenyl-phosphate galactosephosphotransferase	23	0	0	23	0	0.9565	202.18	NE
MAB_1021	-	Putative MarR-family transcriptional regulator	5	0	0	5	0	1	128.6	NE
MAB_1022	-	Conserved hypothetical protein (esterase?)	23	0	0	23	0	0.8261	95.58	NE
MAB_1023c	-	hypothetical protein	28	0	0	28	0	0.8929	213.68	NE
MAB_1024	-	Putative TetR-family transcriptional regulator	18	0	0	18	0	0.8889	198	NE
MAB_1025	-	hypothetical protein	14	0	0	14	0	0.6429	66.78	NE
MAB_1026c	-	hypothetical protein	10	0	0	10	0	0.9	260.11	NE
MAB_1027	-	hypothetical protein	16	0	0	16	0	0.9375	362.13	NE
MAB_1028c	-	Probable cyanate hydratase (CynS)	7	0	0	7	0	1	124.71	NE
MAB_1029c	-	Putative transcriptional regulator, MarR family	7	0	0	7	0	1	101.43	NE
MAB_1030	-	hypothetical protein	9	0	0	9	0	1	551.22	NE
MAB_1031c	-	Probable manganese transport protein MntH	24	0	0	24	0	0.9167	160.32	NE
MAB_1032c	-	Conserved hypothetical protein (Ku70/Ku80 beta-barrel domain protein?)	15	0	0	15	0	1	199.53	NE
MAB_1033	-	Putative ATP-dependent DNA ligase	41	0	0	41	0	0.8293	84.56	NE
MAB_1034c	-	hypothetical protein	3	0	0	3	0	0.6667	12	NE
MAB_1035c	-	hypothetical protein	18	0	0	18	0	1	166.44	NE
MAB_1036	-	Putative TetR-family transcriptional regulator	9	0	0	9	0	1	108.56	NE
MAB_1037	-	Probable tetrapyrrole methylase family protein	18	0	0	18	0	0.9444	155.65	NE
MAB_1038	-	Putative formamidopyrimidine-DNA glycosylase	16	0	0	16	0	1	159.06	NE
MAB_1039	-	Putative short-chain dehydrogenase/reductase	10	0	0	10	0	1	69	NE
MAB_1040	-	hypothetical protein	18	0	0	18	0	0.8333	116.53	NE
MAB_1041	-	hypothetical protein	9	0	0	9	0	0.8889	105.62	NE
MAB_1042c	-	Probable cytochrome c oxidase polypeptide I	24	0	0	24	0	1	171.04	NE
MAB_1043c	-	Putative oxidoreductase	12	0	0	12	0	0.9167	249.91	NE
MAB_1044c	-	Hypothetical glyoxalase/bleomycin resistance protein	9	0	0	9	0	0.8889	188.62	NE
MAB_1045	-	hypothetical protein	9	0	0	9	0	0.7778	181.43	NE
MAB_1046c	-	Hypothetical cobalamin synthesis protein P47K/CobW	13	0	0	13	0	0.9231	216.67	NE
MAB_1047c	-	Probable dihydrodipicolinate synthetase DapA	19	0	0	19	0	0.8947	197.35	NE
MAB_1048c	-	Probable class II aldolase	9	0	0	9	0	1	138.67	NE
MAB_1049	-	Putative transcription regulator protein	12	0	0	12	0	0.9167	86.27	NE
MAB_1050c	-	Putative methionine sulfoxide reductase	10	0	0	10	0	1	195.1	NE
MAB_1051c	-	Probable glucose-6-phosphate isomerase (PGI)	26	0	0	26	0	0.8846	61.96	NE
MAB_1052c	-	Hypothetical protein	10	0	0	10	0	1	198.2	NE
MAB_1053c	-	Conserved hypothetical protein (chorismate mutase?)	6	0	0	6	0	0	0	NE
MAB_1054	-	Putative ATP-dependent DNA helicase PcrA	43	0	29	12	2	0.6744	17.76	GD
MAB_1055c	-	Conserved hypothetical protein (peptidase?)	15	0	0	0	15	0.8667	447.62	GA
MAB_1056	-	Succinyl-CoA synthetase, beta chain	17	0	0	17	0	0.8235	21.07	NE
MAB_1057	-	Succinyl-CoA synthetase, alpha chain	15	0	0	15	0	0.7333	7.18	NE
MAB_1058	-	hypothetical protein	12	0	0	12	0	0.8333	57.1	NE
MAB_1059c	-	Conserved hypothetical protein (luciferase?)	11	0	0	11	0	0.8182	222	NE
MAB_1060	-	Putative alkanesulfonate monooxygenase	21	0	0	21	0	0.9048	172.26	NE
MAB_1061	-	34 kDa antigenic protein homolog	20	0	0	20	0	0.95	82.47	NE
MAB_1062	-	hypothetical protein	14	14	0	0	0	0	0	ES
MAB_1063	-	Probable 5'-phosphoribosylglycinamide formyltransferase PurN	10	0	10	0	0	0.6	15.67	GD
MAB_1064	-	Probable bifunctional purine biosynthesis protein PurH	22	20	1	1	0	0.0909	17	ES
MAB_1065	-	Putative ABC transporter, ATP-binding protein	22	0	0	22	0	0.9545	218.14	NE
MAB_1066	-	Hypothetical protein	14	0	0	14	0	1	91.86	NE
MAB_1067	-	Hypothetical protein	16	0	0	16	0	1	102	NE
MAB_1068c	-	hypothetical protein	7	0	0	7	0	1	187.86	NE
MAB_1069c	-	Probable enoyl-CoA hydratase/isomerase	6	0	0	6	0	0.8333	76.4	NE
MAB_1070c	-	Probable acyl-CoA dehydrogenase	17	0	0	17	0	0.8824	56.13	NE
MAB_1071c	-	Probable acetyl-/propionyl-CoA carboxylase alphasubunit AccA2	23	0	0	23	0	0.8261	59.84	NE
MAB_1072c	-	Pobable propionyl-CoA carboxylase beta subunit AccD2	26	0	0	26	0	0.7692	98.5	NE
MAB_1073c	-	Probable acyl-CoA dehydrogenase FadE	13	0	0	13	0	0.9231	205.5	NE
MAB_1074c	-	hypothetical protein	23	0	0	23	0	0.913	178.62	NE
MAB_1075	rpmF	50S ribosomal protein L32	1	0	0	1	0	0	0	NE
MAB_1076	-	Mycobacterial persistence regulator MrpA (two component response transcriptional regulatory protein)	13	0	0	13	0	1	202.23	NE
MAB_1077	-	Probable two component sensor kinase MprB	22	17	0	5	0	0.2273	256	ES
MAB_1078	-	Putative serine protease	15	0	0	15	0	0.8667	182.46	NE
MAB_1079	-	Putative molybdopterin biosynthesis protein	5	0	0	5	0	1	399.6	NE
MAB_1080	-	Hypothetical porin precursor	16	0	0	16	0	0.9375	185.67	NE
MAB_1081	-	Hypothetical porin precursor	17	0	0	17	0	0.9412	182.69	NE
MAB_1082c	-	Hypothetical large-conductance mechanosensitive channel	6	0	0	6	0	1	167	NE
MAB_1083c	-	hypothetical protein	12	0	0	12	0	0.8333	98.2	NE
MAB_1084c	-	hypothetical protein	3	0	0	3	0	1	867	NE
MAB_1085c	-	5-formyltetrahydrofolate cyclo-ligase	10	0	0	10	0	0.9	255.56	NE
MAB_1086	-	Putative UTP-glucose-1-phosphate uridylyltransferase (GalU)	7	6	0	0	1	0.1429	636	ES
MAB_1087	-	Probable molybdopterin biosynthesis protein MoeA1	17	0	0	0	17	0.9412	663.62	GA
MAB_1088	-	Possible ribosomal-protein-alanine acetyltransferase RimJ	4	0	0	0	4	1	231.75	GA
MAB_1089	-	hypothetical protein	15	0	10	5	0	0.5333	40.25	GD
MAB_1091	-	Hypothetical protein	6	0	0	0	6	1	518.33	GA
MAB_1092	-	Hypothetical protein	6	0	0	0	6	1	399.33	GA
MAB_1093c	-	Putative L-cysteine desulfurase	21	0	0	21	0	0.7619	73.06	NE
MAB_1094	-	hypothetical protein	22	0	0	22	0	1	143	NE
MAB_1095	-	Conserved hypothetical protein (Phosphoadenosinephosphosulfate reductase?)	33	0	28	5	0	0.4242	34.64	GD
MAB_1096	-	Conserved hypothetical protein (ATPase?)	32	0	32	0	0	0.5938	7.84	GD
MAB_1097	-	hypothetical protein	6	0	0	6	0	0.6667	3.25	NE
MAB_1098	-	hypothetical protein	44	0	0	44	0	0.9545	187.88	NE
MAB_1099c	-	hypothetical protein	72	0	0	66	6	0.875	157.57	NE
MAB_1100c	-	Hypothetical protein	15	0	0	0	15	1	472	GA
MAB_1101	-	hypothetical protein	52	0	0	24	28	0.9808	226.88	GA
MAB_1102	-	Hypothetical protein	37	0	0	37	0	0.9189	96.56	NE
MAB_1103	-	Hypothetical protein	22	0	0	22	0	1	233.32	NE
MAB_1104c	-	Hypothetical protein	17	0	0	17	0	1	69.65	NE
MAB_1105c	-	Hypothetical protein	12	0	0	12	0	0.8333	228.6	NE
MAB_1106c	-	Hypothetical protein	7	0	0	7	0	1	43.43	NE
MAB_1107c	-	Hypothetical protein	7	0	0	7	0	1	366.86	NE
MAB_1108c	-	hypothetical protein	6	0	0	6	0	1	55	NE
MAB_1109c	-	Putative transcriptional regulator, AraC family	14	0	0	14	0	1	339.71	NE
MAB_1110	-	hypothetical protein	11	0	0	11	0	0.7273	243.62	NE
MAB_1112c	-	Putative quinone oxidoreductase	15	0	0	15	0	0.8667	126	NE
MAB_1113c	-	Conserved hypothetical protein (Pyridoxamine 5'-phosphate oxidase-related, FMN-binding?)	9	0	0	9	0	0.8889	275	NE
MAB_1114	-	Putative metallo-beta-lactamase superfamily	8	0	0	8	0	1	156.75	NE
MAB_1115	-	Hypothetical protein	10	0	0	10	0	1	299.1	NE
MAB_1116	-	hypothetical protein	13	0	0	13	0	1	205.54	NE
MAB_1117c	-	Hypothetical protein	3	0	0	3	0	1	178	NE
MAB_1118c	-	Hypothetical protein	7	0	0	7	0	0.8571	169.5	NE
MAB_1119	-	hypothetical protein	10	0	0	10	0	1	401.9	NE
MAB_1120c	-	Conserved hypothetical protein (alkylated DNA repair protein?)	10	0	0	10	0	0.9	195.89	NE
MAB_1121	-	Probable arginine deiminase	13	0	0	13	0	0.8462	64.09	NE
MAB_1122c	-	Conserved hypothetical protein (glycosyl transferase?)	28	0	0	28	0	0.8929	101.84	NE
MAB_1123	-	hypothetical protein	9	0	0	9	0	1	49.33	NE
MAB_1124c	-	Probable para-aminobenzoate synthase component I	16	0	0	16	0	0.75	106.33	NE
MAB_1125c	-	Hypothetical acetyltransferase, GNAT family	8	0	0	8	0	1	149.5	NE
MAB_1126c	-	Putative sigma factor	17	0	0	17	0	1	58.94	NE
MAB_1127c	-	Putative oxidoreductase	22	0	0	22	0	0.9091	93.25	NE
MAB_1128c	-	Methionyl-tRNA synthetase (MetG)	29	28	0	1	0	0.0345	336	ES
MAB_1129	-	Probable deoxyribonuclease TatD	15	0	0	15	0	0.8667	135.92	NE
MAB_1130	-	hypothetical protein	15	0	0	15	0	0.8667	149.54	NE
MAB_1131	-	16S rRNA (adenine(1518)-N(6)/adenine(1519)-N(6))- dimethyltransferase	15	0	0	15	0	0.9333	43.57	NE
MAB_1132c	-	Probable L-asparagine permease 1 (transport protein)	34	0	0	34	0	1	93.24	NE
MAB_1133c	-	Putative serine/threonine protein kinase	16	0	0	16	0	0.9375	187.8	NE
MAB_1134c	-	Probable membrane protein, MmpL	36	0	0	31	5	0.9167	199.79	NE
MAB_1135c	-	Probable membrane protein, MmpS	9	0	0	0	9	1	458.22	GA
MAB_1136	-	Possible transcriptional regulatory protein TetR	8	0	0	0	8	1	308.12	GA
MAB_1137c	-	Putative membrane protein, MmpL family	59	0	0	0	59	0.9661	354.47	GA
MAB_1138c	-	Putative transcriptional regulator, MarR family	13	0	0	0	13	1	187.15	GA
MAB_1139	-	4-(cytidine 5'-diphospho)-2-C-methyl-D-erythritol kinase	10	9	0	0	1	0.1	24	ES
MAB_1140	-	Putative polyketide synthase Pks16	24	0	0	24	0	0.875	223.38	NE
MAB_1141c	-	3-oxoacyl-ACP synthase III	18	0	0	18	0	0.8333	96	NE
MAB_1142c	-	Probable peptidyl-tRNA hydrolase (PTH)	10	9	0	1	0	0.2	144.5	ES
MAB_1143c	rplY	50S ribosomal protein L25/general stress proteinCtc	5	0	0	5	0	0.8	50	NE
MAB_1144c	-	Probable short-chain dehydrogenase/reductase	12	0	0	12	0	1	358.08	NE
MAB_1145c	-	Putative lipoprotein LpqT precursor	11	0	0	11	0	1	154.64	NE
MAB_1146	-	Hypothetical protein	5	0	0	5	0	0.8	81.5	NE
MAB_1147c	-	Probable ribose-phosphate pyrophosphokinase RppK(PRPP synthetase)	8	8	0	0	0	0	0	ES
MAB_1148c	-	Probable UDP-N-acetylglucosamine pyrophosphorylase (GlmU)	16	16	0	0	0	0	0	ES
MAB_1149	-	Probable transcriptional regulator, TetR family	12	0	0	12	0	1	235.08	NE
MAB_1150	-	Hypothetical protein	1	0	0	1	0	1	25	NE
MAB_1151	-	Hypothetical protein	3	0	0	3	0	1	307.33	NE
MAB_1152	-	Hypothetical protein	2	0	0	2	0	1	63.5	NE
MAB_1153	-	Hypothetical protein	1	0	0	1	0	1	162	NE
MAB_1154	-	Hypothetical protein	2	0	0	2	0	1	123	NE
MAB_1155	-	Hypothetical protein	5	0	0	5	0	0.8	232	NE
MAB_1156c	-	Probable diaminopimelate decarboxylase LysA	20	0	0	20	0	0.85	167.29	NE
MAB_1157	-	Probable transcription-repair coupling factor (TrcF)	58	0	0	58	0	0.8448	126.84	NE
MAB_1158	-	Putative transcriptional regulator, MazG family	14	0	0	14	0	0.9286	285.08	NE
MAB_1159	-	Putative iron permease FTR1	26	0	0	26	0	0.8846	78.52	NE
MAB_1160	-	Conserved hypothetical protein (Tat-translocatedenzyme Dyp-type peroxidase precursor?)	25	0	0	25	0	0.76	78	NE
MAB_1161c	-	Conserved hypothetical protein (Tat-translocatedenzyme Dyp-type peroxidase precursor?)	9	0	0	9	0	0.7778	97.29	NE
MAB_1162c	-	hypothetical protein	14	0	0	14	0	0.8571	118.5	NE
MAB_1163c	-	Putative iron permease FTR1	15	0	0	15	0	1	111.4	NE
MAB_1164	-	Putative conserved lipoprotein LpqU	12	0	0	0	12	1	494.08	GA
MAB_1165	-	Probable enolase (Eno)	15	0	15	0	0	0.0667	36	GD
MAB_1166	-	hypothetical protein	9	0	9	0	0	0	0	GD
MAB_1167	-	hypothetical protein	7	0	7	0	0	0.2857	3	GD
MAB_1168	-	Conserved hypothetical protein (phosphatase?)	13	0	0	13	0	0.9231	134.42	NE
MAB_1169	-	Putative hydrolase, alpha/beta fold	12	0	0	12	0	1	115.67	NE
MAB_1170	-	hypothetical protein	8	0	0	8	0	1	124.75	NE
MAB_1171c	-	hypothetical protein	20	0	0	20	0	0.9	99.17	NE
MAB_1172c	-	hypothetical protein	6	0	0	6	0	0.8333	297.8	NE
MAB_1173c	-	hypothetical protein	6	0	0	6	0	1	235.5	NE
MAB_1174c	-	Probable acyl-CoA synthase FadD	32	0	0	32	0	1	292.91	NE
MAB_1175	-	Probable 4-hydroxybutyrate CoA-transferase AbfT	11	0	0	11	0	0.9091	160.3	NE
MAB_1176c	-	hypothetical protein	11	0	0	11	0	0.8182	263.78	NE
MAB_1177	-	Hypothetical protein	5	0	0	5	0	1	369.4	NE
MAB_1178c	-	hypothetical protein	6	0	0	6	0	1	332.33	NE
MAB_1179c	-	hypothetical protein	6	0	0	6	0	1	281.33	NE
MAB_1180c	-	Hypothetical protein	4	0	0	4	0	1	426.75	NE
MAB_1181c	-	Putative lipoprotein LpqV precursor	9	0	0	9	0	1	478	NE
MAB_1182	-	hypothetical protein	5	0	0	5	0	1	63.4	NE
MAB_1183	-	Conserved hypothetical protein (rhodanese-like)	4	0	0	4	0	1	301.75	NE
MAB_1184c	-	Putative transcriptional regulator, MarR family	5	0	0	5	0	1	94.4	NE
MAB_1185c	-	Probable enoyl-CoA hydratase	6	0	0	6	0	0.5	30	NE
MAB_1186c	-	3-hydroxyisobutyrate dehydrogenase	10	0	0	10	0	0.7	32.29	NE
MAB_1187c	-	Probable enoyl-CoA hydratase	14	0	0	14	0	0.7143	150.9	NE
MAB_1188c	-	Probable acyl-CoA dehydrogenase	19	0	0	19	0	0.8947	75.88	NE
MAB_1189c	-	Probable methylmalonic acid semialdehyde dehydrogenase MmsA	22	0	0	22	0	0.8182	161.33	NE
MAB_1190	-	hypothetical protein	12	0	0	12	0	1	202.08	NE
MAB_1191c	-	Probable phosphoribosylglycinamide formyltransferase 2 (PurT)	15	0	0	15	0	0.8	94.25	NE
MAB_1192c	-	Probable acyl-CoA thiolase	12	0	0	12	0	1	163.42	NE
MAB_1193c	-	Conserved hypothetical protein (lipolytic enzymeG-D-S-L?)	16	0	0	16	0	0.8125	115.77	NE
MAB_1194	-	Putative lipase LipU	14	0	0	14	0	0.8571	129.5	NE
MAB_1195	-	Probable cystathionine beta-synthase	24	0	0	24	0	0.9167	69.82	NE
MAB_1196	-	Proline-rich antigen (36 kDa antigen)	11	0	0	11	0	0.9091	251.5	NE
MAB_1197	-	Probable cystathionine gamma-synthase (CGS)	15	0	0	15	0	0.8667	63.08	NE
MAB_1198c	-	hypothetical protein	9	0	0	9	0	0.8889	74.12	NE
MAB_1199	-	Probable threonine dehydratase	11	0	0	11	0	0.8182	77.78	NE
MAB_1200	-	hypothetical protein	19	0	0	19	0	0.9474	362.17	NE
MAB_1201c	-	Hypothetical transcription elongation factor GreA	6	0	0	6	0	1	136	NE
MAB_1202c	-	hypothetical protein	6	0	0	6	0	1	90.5	NE
MAB_1203	-	LmbE-like protein	9	0	0	9	0	0.8889	123.88	NE
MAB_1204	-	hypothetical protein	4	0	0	4	0	0.75	10.67	NE
MAB_1205	-	hypothetical protein	31	0	0	31	0	0.9355	120.9	NE
MAB_1206	-	hypothetical protein	7	0	0	7	0	0.8571	397.67	NE
MAB_1207	-	Hypothetical protein	9	0	0	9	0	0.8889	132.62	NE
MAB_1208c	-	Conserved hypothetical protein (hemolysin?)	13	0	0	13	0	1	279.31	NE
MAB_1209	-	Probable short-chain Z-isoprenyl diphosphate synthetase	14	0	0	14	0	0.8571	89.75	NE
MAB_1210c	-	Putative short chain dehydrogenase/reductase	13	0	0	13	0	0.7692	76.9	NE
MAB_1211c	-	Probable cytochrome P450	23	0	0	23	0	0.8696	31.7	NE
MAB_1212c	-	hypothetical protein	13	0	0	13	0	0.9231	47.92	NE
MAB_1213c	-	Putative ferredoxin	3	0	0	3	0	0.6667	26	NE
MAB_1214c	-	Probable cytochrome P450	19	0	0	19	0	0.6842	56.77	NE
MAB_1215c	-	Probable oxidoreductase	12	0	0	12	0	0.6667	55.62	NE
MAB_1216c	-	Probable cytochrome P450	27	0	0	27	0	0.7037	22.84	NE
MAB_1217c	-	Putative transcriptional regulator, TetR family	6	0	0	6	0	1	56.33	NE
MAB_1218	-	Probable aldehyde dehydrogenase AldA	20	0	18	2	0	0.55	18.73	GD
MAB_1219	-	Probable short-chain dehydrogenase/reductase	14	0	1	13	0	0.7857	51.18	NE
MAB_1220	-	Probable dehydrogenase/reductase	10	0	0	10	0	0.7	49.57	NE
MAB_1221	-	Possible 4-carboxymuconolactone decarboxylase	7	0	0	7	0	1	49.57	NE
MAB_1222	-	hypothetical protein	21	0	0	21	0	0.9048	31.68	NE
MAB_1223	-	Probable carboxylesterase (LipT)	33	0	0	33	0	0.8485	69.32	NE
MAB_1224	-	hypothetical protein	12	0	0	12	0	0.6667	70.75	NE
MAB_1225	-	Putative ABC transporter, permease protein	11	0	0	11	0	0.5455	87.33	NE
MAB_1226	-	Putative ABC transporter, ATP-binding protein	13	0	0	13	0	0.9231	91.42	NE
MAB_1227	-	Putative ABC transporter, permease protein	10	0	0	10	0	0.9	21	NE
MAB_1228	-	Putative ABC transporter	18	0	0	18	0	0.8889	150.94	NE
MAB_1229	-	hypothetical protein	24	0	0	24	0	0.7917	133.84	NE
MAB_1230c	-	hypothetical protein	23	0	0	23	0	0.6957	149.69	NE
MAB_1231	-	hypothetical protein	12	0	0	12	0	1	139.17	NE
MAB_1232c	-	Probable cholesterol oxidase ChoD	35	0	0	35	0	0.9429	220.97	NE
MAB_1233c	-	hypothetical protein	7	0	0	7	0	0.8571	332.83	NE
MAB_1234c	-	Probable pantothenate kinase CoaA	16	15	0	1	0	0.0625	147	ES
MAB_1235	-	hypothetical protein	24	0	0	24	0	0.9167	213.14	NE
MAB_1236	-	Probable serine or glycine hydroxymethyltransferase	25	24	0	1	0	0.04	56	ES
MAB_1237	-	Possible acyl-[acyl-carrier protein] desaturase DesA2	12	11	0	1	0	0.0833	63	ES
MAB_1238	-	Hypothetical protein	5	0	0	5	0	0.8	196.5	NE
MAB_1239	-	Probable PhoH-like protein PhoH2 (phosphate starvation-inducible protein PsiH)	15	0	0	15	0	1	213.13	NE
MAB_1240	-	Possible glycosyl hydrolase	8	0	0	8	0	1	45.12	NE
MAB_1241c	-	hypothetical protein	3	0	0	3	0	1	83	NE
MAB_1242c	-	Hypothetical protein	10	0	0	10	0	1	221.2	NE
MAB_1243c	-	Hypothetical protein	13	0	0	13	0	1	157.31	NE
MAB_1244c	-	Hypothetical protein	2	0	0	2	0	1	28.5	NE
MAB_1245c	-	Hypothetical protein	2	0	0	2	0	1	112.5	NE
MAB_1246c	-	Hypothetical protein	3	0	0	3	0	1	168.33	NE
MAB_1247c	-	hypothetical protein	5	0	0	5	0	1	155.2	NE
MAB_1248	-	Probable RNA polymerase sigma factor	12	0	0	7	5	0.9167	222.82	NE
MAB_1249	-	Hypothetical protein	6	0	0	0	6	0.8333	634.8	GA
MAB_1250c	-	Probable fumarate hydratase Fum	16	0	15	0	1	0.5	11.75	GD
MAB_1251c	-	Conserved hypothetical protein (putative fructose-1,6-bisphosphatase?)	11	0	0	11	0	0.9091	156.2	NE
MAB_1252	-	hypothetical protein	11	0	0	11	0	0.9091	286	NE
MAB_1253c	-	Conserved hypothetical protein (alanine racemase?)	15	0	0	15	0	0.8	115.75	NE
MAB_1254c	-	Probable exodeoxyribonuclease VII small subunit	4	0	0	4	0	1	14	NE
MAB_1255c	-	Probable exodeoxyribonuclease VII large subunit XseA	10	0	0	10	0	0.9	129.56	NE
MAB_1256c	-	hypothetical protein	9	0	0	9	0	0.8889	181.75	NE
MAB_1257	-	4-hydroxy-3-methylbut-2-enyl diphosphate reductase	11	9	0	2	0	0.1818	5.5	ES
MAB_1258c	-	hypothetical protein	17	6	0	11	0	0.5294	177.44	NE
MAB_1259c	-	hypothetical protein	3	0	0	3	0	1	343.67	NE
MAB_1260c	-	Probable carbon starvation protein (CstA)	26	0	0	26	0	0.9231	291.54	NE
MAB_1261	-	Hypothetical protein	8	0	0	8	0	1	69	NE
MAB_1262	-	hypothetical protein	4	0	0	4	0	0.75	233	NE
MAB_1263	-	Hypothetical protein	7	0	0	7	0	1	308.57	NE
MAB_1264	-	Hypothetical protein	6	0	0	6	0	1	507.17	NE
MAB_1265c	-	hypothetical protein	8	0	0	8	0	1	181.88	NE
MAB_1266	-	Probable GTP binding protein	12	0	0	12	0	1	137.42	NE
MAB_1267	-	hypothetical protein	6	0	0	6	0	1	151.33	NE
MAB_1268c	-	hypothetical protein	3	0	0	3	0	1	130.67	NE
MAB_1269	-	hypothetical protein	12	0	0	12	0	0.75	73	NE
MAB_1270	-	hypothetical protein	23	0	0	23	0	0.913	108.14	NE
MAB_1271c	-	Probable oxidase (copper-binding protein)	34	0	0	34	0	0.9118	133.39	NE
MAB_1272	-	Hypothetical protein	6	0	0	6	0	0.8333	51.6	NE
MAB_1273	-	Possible cysteine synthase A CysK2	25	0	0	25	0	0.88	73.86	NE
MAB_1274	-	Putative ABC transporter, permease protein	20	0	0	20	0	0.95	126.26	NE
MAB_1275	-	Putative ABC transporter, ATP-binding protein	16	0	0	16	0	0.8125	163.23	NE
MAB_1276c	-	hypothetical protein	10	0	0	10	0	1	347.4	NE
MAB_1277	-	Conserved hypothetical protein (transferase?)	37	0	0	37	0	0.9459	178.94	NE
MAB_1278	-	hypothetical protein	15	0	0	15	0	0.6667	115.1	NE
MAB_1279	-	Probable 3-demethylubiquinone-9 3-methyltransferase	11	0	0	11	0	0.9091	150.9	NE
MAB_1280c	-	Hypothetical protein	12	0	0	12	0	0.9167	59.73	NE
MAB_1281c	-	Hypothetical protein	9	0	0	9	0	1	135.11	NE
MAB_1282	-	Hypothetical protein	5	0	0	3	2	0.8	471.25	NE
MAB_1283c	-	Hypothetical protein	10	0	0	0	10	1	313.8	GA
MAB_1284c	-	hypothetical protein	27	0	0	0	27	0.8889	421.21	GA
MAB_1285c	-	hypothetical protein	56	0	0	54	2	0.9464	204.34	NE
MAB_1286c	-	Hypothetical protein	1	0	0	1	0	1	45	NE
MAB_1287	-	Probable conserved membrane protein, MmpL family	34	0	0	34	0	0.8235	87.25	NE
MAB_1288	-	Putative transcriptional regulator, TetR family	14	0	0	14	0	0.8571	104.83	NE
MAB_1289c	-	hypothetical protein	18	0	0	18	0	0.8889	102.38	NE
MAB_1290c	-	2-Cys peroxiredoxin	7	0	0	7	0	0.8571	102	NE
MAB_1291	-	hypothetical protein	4	0	0	4	0	1	13.25	NE
MAB_1292c	-	Probable O-methyltransferase OMT	17	0	0	17	0	1	165	NE
MAB_1293c	-	hypothetical protein	13	0	0	13	0	0.9231	132	NE
MAB_1294c	-	Conserved hypothetical protein (methytransferase?)	10	0	0	10	0	0.8	78.12	NE
MAB_1295c	-	Probable O-methyltransferase OMT	14	0	0	14	0	0.9286	75.54	NE
MAB_1296	-	hypothetical protein	1	0	0	1	0	1	96	NE
MAB_1297c	-	hypothetical protein	19	0	0	19	0	0.9474	186.17	NE
MAB_1298c	-	hypothetical protein	7	0	0	7	0	1	196.71	NE
MAB_1299c	-	Putative multi-drug efflux transporter	16	0	0	16	0	0.9375	95.93	NE
MAB_1300c	-	Hypothetical protein	15	0	0	15	0	1	132.13	NE
MAB_1301c	-	Hypothetical protein	3	0	0	3	0	0.6667	109.5	NE
MAB_1302	-	hypothetical protein	12	0	0	12	0	0.9167	189.82	NE
MAB_1303c	-	Hypothetical protein	3	0	0	3	0	0.6667	175	NE
MAB_1304	-	hypothetical protein	23	0	0	23	0	0.9565	146.68	NE
MAB_1305	-	Probable short-chain dehydrogenase/reductase	12	0	0	12	0	0.8333	97.9	NE
MAB_1306	-	Probable formyltetrahydrofolate deformylase	9	0	0	9	0	0.7778	111.86	NE
MAB_1307c	-	4a-hydroxytetrahydrobiopterin dehydratase	6	0	0	6	0	0.8333	129.2	NE
MAB_1308	-	Probable mutator protein MutT2/NUDIX hydrolase	6	0	0	6	0	0.8333	349.8	NE
MAB_1309c	-	Hypothetical protein	2	0	0	2	0	1	494	NE
MAB_1310	-	Possible GTP-binding translation elongation factor	12	0	0	12	0	0.9167	359.82	NE
MAB_1311	-	hypothetical protein	4	0	0	4	0	0.75	245.33	NE
MAB_1312	-	Beta-lactamase-like	40	0	0	40	0	0.9	80.14	NE
MAB_1313	-	Probable transcriptional regulator, AraC family	19	0	0	19	0	0.7895	70.8	NE
MAB_1314	-	Hypothetical protein	11	0	0	1	10	0.9091	832.6	GA
MAB_1315	-	Putative lipoprotein LpqW	19	19	0	0	0	0	0	ES
MAB_1316	-	Putative N-Acetyl-1-D-myo-Inosityl-2-Amino-2-Deoxy-alpha-D- Glucopyranoside Deacetylase MshB	9	0	0	9	0	0.7778	348.29	NE
MAB_1317	-	hypothetical protein	6	0	0	6	0	1	219.33	NE
MAB_1318c	-	Probable catechol-o-methyltransferase	16	0	0	16	0	0.9375	164.07	NE
MAB_1319	-	Probable 7,8-didemethyl-8-hydroxy-5-deazariboflavin synthase (FO synthase)	38	0	0	38	0	0.8421	177.59	NE
MAB_1320c	-	Hypothetical protein	4	0	0	4	0	0.75	23.67	NE
MAB_1321	-	hypothetical protein	7	0	0	7	0	0.7143	34.6	NE
MAB_1322	-	Hypothetical protein	8	0	0	8	0	0.875	41.14	NE
MAB_1323	-	Hypothetical protein	4	0	0	4	0	1	46.25	NE
MAB_1324	-	Putative monooxygenase	6	0	0	6	0	0.8333	136.8	NE
MAB_1325c	-	Probable NADPH dependent 2,4-dienoyl-CoA reductase FadH	34	0	0	34	0	0.8529	54.14	NE
MAB_1326c	-	hypothetical protein	12	0	0	12	0	1	223.5	NE
MAB_1327	-	Probable ferredoxin FdxC	13	9	0	4	0	0.3077	248.5	ES
MAB_1328	-	Probable aminotransferase	20	0	0	20	0	0.8	75	NE
MAB_1329	-	Probable glycosyl transferase	27	0	0	27	0	1	60.41	NE
MAB_1330	-	1-pyrroline-5-carboxylate dehydrogenase	38	0	0	38	0	0.8158	42.35	NE
MAB_1331	-	Probable proline dehydrogenase	22	0	0	22	0	0.9545	114.52	NE
MAB_1332	-	Probable fatty-acid-CoA ligase FadD	26	0	0	26	0	0.8462	85.5	NE
MAB_1333	-	hypothetical protein	12	0	0	12	0	0.9167	122.18	NE
MAB_1334c	-	hypothetical protein	19	0	0	19	0	1	95.74	NE
MAB_1335c	-	2,3,4,5-tetrahydropyridine-2,6-dicarboxylate N-succinyltransferase	20	19	0	1	0	0.05	230	ES
MAB_1336	-	Probable succinyl-diaminopimelate desuccinylase	23	23	0	0	0	0	0	ES
MAB_1337c	-	Putative transcriptional regulator, AraC family	13	0	0	13	0	0.7692	160.3	NE
MAB_1338	-	Putative membrane efflux protein	23	0	0	23	0	1	149.04	NE
MAB_1339	-	Putative monooxygenase (luciferase-like)	13	0	0	13	0	0.7692	121.2	NE
MAB_1340	-	hypothetical protein	10	0	0	10	0	0.9	66.22	NE
MAB_1341	-	hypothetical protein	9	0	0	9	0	0.8889	300.38	NE
MAB_1342	-	Probable fatty-acid-CoA ligase FadD	31	0	0	31	0	0.8387	157.88	NE
MAB_1343	-	Conserved hypothetical protein (nuclease?)	7	0	0	7	0	1	225.29	NE
MAB_1344c	-	Putative DTDP-glucose-4,6-dehydratase-related protein	24	0	0	24	0	0.9167	257.91	NE
MAB_1345	-	Probable dihydropteroate synthase 2 FolP2	12	0	0	12	0	0.9167	71.55	NE
MAB_1346	-	Conserved hypothetical protein (glycosyl transferase?)	12	0	0	12	0	1	44.5	NE
MAB_1347c	-	hypothetical protein	7	0	0	7	0	1	299.57	NE
MAB_1348	-	hypothetical protein	3	0	0	3	0	1	732.33	NE
MAB_1349	-	Probable DNA-3-methyladenine glycosylase I TagA	10	0	0	10	0	1	326.9	NE
MAB_1350	-	hypothetical protein	2	0	0	2	0	1	152	NE
MAB_1351c	-	Putative glycosyltransferase	18	0	0	18	0	0.8889	181.38	NE
MAB_1352	-	Probable glucose-1-phosphate adenylyltransferase	20	0	0	20	0	0.9	174.06	NE
MAB_1353c	-	Putative transcriptional regulator, GntR family	38	0	0	38	0	0.8158	64.65	NE
MAB_1356	-	hypothetical protein	17	0	0	17	0	0.8235	46.79	NE
MAB_1357c	-	hypothetical protein	13	0	0	13	0	0.9231	78.08	NE
MAB_1358c	-	Putative ABC transporter, permease protein	27	0	0	27	0	0.963	80.31	NE
MAB_1359c	-	Putative ABC transporter, ATP-binding protein	16	0	0	16	0	0.8125	37.92	NE
MAB_1360c	-	Probable transcriptional regulator, TetR family	11	0	0	11	0	1	121.27	NE
MAB_1361c	-	Probable O-methyltransferase	8	0	0	8	0	1	178.12	NE
MAB_1362	-	Probable alternative RNA polymerase sigma factor	19	0	0	19	0	0.9474	113.72	NE
MAB_1363	-	hypothetical protein	5	0	0	5	0	0.8	56.75	NE
MAB_1364	-	Probable serine protease HtrA	16	0	12	4	0	0.5625	11.33	GD
MAB_1365	-	Probable Sec-independent protein translocase protein TatB homolog	5	0	3	2	0	0.6	29	GD
MAB_1366c	-	Putative Mrp homolog protein	12	11	0	1	0	0.1667	19	ES
MAB_1367c	-	hypothetical protein	15	0	0	15	0	0.9333	256.93	NE
MAB_1368	-	hypothetical protein	17	0	0	17	0	1	254.71	NE
MAB_1369	-	Probable citrate lyase beta chain	15	0	0	15	0	1	277.33	NE
MAB_1370c	-	Hypothetical protein	25	0	0	25	0	0.84	83.33	NE
MAB_1371	-	hypothetical protein	10	0	0	10	0	1	97.8	NE
MAB_1372	-	Probable sugar ABC transporter, sugar-binding protein LpqY	19	0	0	19	0	0.8421	174.25	NE
MAB_1373	-	Probable sugar ABC transporter, permease proteinSugA	14	0	0	14	0	0.9286	226.46	NE
MAB_1374	-	Probable sugar ABC transporter, permease proteinSugB	9	0	0	9	0	1	80.33	NE
MAB_1375	-	Probable sugar ABC transporter, ATP-binding protein SugC	17	0	0	17	0	0.8235	108.21	NE
MAB_1376	-	hypothetical protein	9	0	0	9	0	0.6667	32.83	NE
MAB_1377c	-	Hypothetical protein	10	0	0	10	0	0.8	121.5	NE
MAB_1378c	-	Probable magnesium and cobalt transport transmembrane protein CorA	20	0	0	20	0	0.95	355.58	NE
MAB_1379c	-	Putative transcriptional regulator, TetR family	20	0	0	20	0	1	234.05	NE
MAB_1380	-	hypothetical protein	7	0	0	7	0	1	57.86	NE
MAB_1381	-	Putative oxidoreductase EphD	20	0	0	20	0	0.95	146.95	NE
MAB_1382	-	Putative oxidoreductase EphD	30	0	0	30	0	0.9333	154.54	NE
MAB_1383	-	hypothetical protein	10	0	0	10	0	0.9	309.89	NE
MAB_1384	-	Probable malate dehydrogenase	14	0	0	14	0	0.7857	183.73	NE
MAB_1385	-	Probable lipoprotein LpqZ	19	0	0	19	0	0.5789	89.82	NE
MAB_1386	-	Putative esterase/lipase/beta-lactamase	22	0	0	22	0	1	297	NE
MAB_1387	-	Putative esterase/lipase/beta-lactamase	29	0	0	29	0	0.8621	188.72	NE
MAB_1388c	-	Probable short-chain dehydrogenase/reductase	15	0	0	15	0	0.8667	251.69	NE
MAB_1389c	-	Probable short-chain dehydrogenase/reductase	8	0	0	8	0	0.875	162	NE
MAB_1390c	-	Hypothetical UbiE/COQ5 methyltransferase	12	0	0	12	0	0.9167	130.64	NE
MAB_1391	-	Putative transcriptional regulator	20	0	0	20	0	0.95	205.47	NE
MAB_1392c	-	Conserved hypothetical protein (lipase?)	18	0	0	18	0	0.9444	324.47	NE
MAB_1393c	-	Probable 2-oxoglutarate dehydrogenase SucA	59	0	59	0	0	0.5424	3.06	GD
MAB_1394c	-	hypothetical protein	11	0	0	11	0	0.9091	307.5	NE
MAB_1395	-	Probable multidrug resistance transporter, Bcr/CflA family	14	0	0	14	0	1	290.79	NE
MAB_1396	-	Probable drug resistance transporter, EmrB/QacA subfamily	26	0	0	26	0	0.8077	107.52	NE
MAB_1397c	-	hypothetical protein	4	0	0	4	0	1	168.25	NE
MAB_1398c	-	Putative oxidoreductase	21	0	0	21	0	0.9524	90.2	NE
MAB_1399	-	Probable peptidase	20	0	0	20	0	0.8	95.5	NE
MAB_1400	-	Probable transcriptional regulator, TetR	10	0	0	10	0	0.7	51.71	NE
MAB_1401c	-	hypothetical protein	65	0	0	65	0	0.9231	72.42	NE
MAB_1402c	-	Putative lipoprotein LprE precursor	8	0	0	8	0	1	175.62	NE
MAB_1403	-	Probable cold-shock DEAD box protein A homolog (ATP-dependent RNA helicase DEAD homolog)	22	0	0	22	0	0.8636	336.63	NE
MAB_1404	-	acyltransferase	31	0	0	31	0	0.9032	27.64	NE
MAB_1405	-	Hypothetical protein	6	0	0	6	0	0.8333	119.4	NE
MAB_1406c	-	Probable cytochrome P450	25	0	0	25	0	0.92	211.91	NE
MAB_1407c	-	Probable oxidoreductase	26	0	0	26	0	0.8462	73.77	NE
MAB_1408c	-	Putative short-chain dehydrogenase/reductase	16	0	0	16	0	0.6875	188.91	NE
MAB_1409c	-	Putative drug antiporter protein precursor	20	0	0	20	0	0.95	147.26	NE
MAB_1410c	-	Hypothetical histidine triad (HIT) protein	4	0	0	4	0	1	128	NE
MAB_1411	-	Putative mechanosensitive ion channel	14	0	0	14	0	0.9286	182.15	NE
MAB_1412	-	Hypothetical protein	1	0	0	1	0	1	11	NE
MAB_1413	-	hypothetical protein	4	0	0	4	0	0.75	142	NE
MAB_1414c	-	Probable ABC transporter, ATP-binding protein	34	0	0	34	0	0.8529	84.76	NE
MAB_1415c	-	Probable ABC transporter, ATP-binding protein	33	0	0	33	0	0.7879	156.65	NE
MAB_1416	-	Putative lipoprotein LprB precursor	4	0	0	4	0	1	108.75	NE
MAB_1417	-	Putative lipoprotein LprC precursor	5	0	0	5	0	0.8	245.5	NE
MAB_1418	-	Hypothetical protein	7	0	0	7	0	1	282.43	NE
MAB_1419c	-	Putative phosphoglycerate/bisphosphoglycerate mutase	6	0	0	6	0	1	212	NE
MAB_1420	-	hypothetical protein	16	0	0	16	0	0.9375	214.33	NE
MAB_1421	-	hypothetical protein	32	0	0	32	0	0.625	60.4	NE
MAB_1422c	-	Putative acyl-CoA dehydrogenase	22	0	0	22	0	0.9091	130.5	NE
MAB_1423	-	Hypothetical protein	2	0	0	2	0	1	13.5	NE
MAB_1424c	-	Putative transcriptional regulator, TetR family	11	0	0	11	0	1	71.55	NE
MAB_1425	-	Hypothetical protein	1	0	0	1	0	1	32	NE
MAB_1426	-	Putative cytochrome P450	29	0	0	29	0	0.8966	88.73	NE
MAB_1427c	-	Putative cytochrome P450	20	0	0	20	0	0.95	82.95	NE
MAB_1428	-	hypothetical protein	12	0	0	12	0	0.6667	227.88	NE
MAB_1429	-	Putative permease of the major facilitator superfamily	18	0	0	18	0	0.9444	139.06	NE
MAB_1430c	-	Putative transcriptional regulator, TetR family	15	0	0	15	0	0.9333	259.29	NE
MAB_1431	-	Conserved hypothetical protein (Putative monooxygenase)	21	0	0	21	0	0.9048	201.32	NE
MAB_1432	-	hypothetical protein	12	0	0	12	0	1	91.17	NE
MAB_1433	-	Arginyl-tRNA synthetase (ArgS)	29	29	0	0	0	0	0	ES
MAB_1434	-	Probable diaminopimelate decarboxylase	25	4	0	21	0	0.76	13.84	NE
MAB_1435	-	Probable homoserine dehydrogenase	23	23	0	0	0	0	0	ES
MAB_1436	-	Probable threonine synthase (ThrC)	16	16	0	0	0	0	0	ES
MAB_1437	-	Probable homoserine kinase (ThrB)	18	18	0	0	0	0	0	ES
MAB_1438	-	Probable transcription termination factor Rho	21	19	0	2	0	0.0952	147.5	ES
MAB_1439c	-	Hypothetical protein	5	0	0	5	0	0.8	141.25	NE
MAB_1440c	-	Hypothetical protein	3	0	0	3	0	1	81.67	NE
MAB_1441	rpmE.1	50S ribosomal protein L31	5	0	0	5	0	0.8	82.75	NE
MAB_1442	-	Probable peptide chain release factor 1 (RF-1)	13	13	0	0	0	0	0	ES
MAB_1443	-	Probable modification methylase HemK	13	0	0	13	0	0.8462	92.73	NE
MAB_1444	-	Conserved hypothetical protein (Sua5/YciO/YRDC/ YwlC family protein?)	5	0	0	5	0	1	14.2	NE
MAB_1445	-	Putative undecaprenyl-phosphate alpha-N-acetylglucosaminyltransferase	19	15	0	4	0	0.1579	132	ES
MAB_1446	-	hypothetical protein	3	0	0	3	0	0.3333	18	NE
MAB_1447	-	ATP synthase A chain AtpB	12	11	0	1	0	0.0833	14	ES
MAB_1448	-	ATP synthase C chain AtpE	5	5	0	0	0	0.2	2	ES
MAB_1449	-	ATP synthase B chain AtpF	3	3	0	0	0	0.3333	2	ES
MAB_1450	-	ATP synthase delta chain AtpH	13	11	0	2	0	0.1538	193	ES
MAB_1451	-	ATP synthase alpha chain AtpA	16	15	0	1	0	0.0625	208	ES
MAB_1452	-	ATP synthase gamma subunit AtpG	19	18	0	1	0	0.0526	61	ES
MAB_1453	-	ATP synthase beta subunit AtpD	18	17	0	1	0	0.0556	292	ES
MAB_1454	-	ATP synthase epsilon chain AtpE	4	0	0	4	0	0.5	175	NE
MAB_1455	-	hypothetical protein	10	0	0	10	0	0.8	88.62	NE
MAB_1456c	-	Conserved hypothetical protein (cobalamin adenosyltransferase?)	16	0	0	16	0	0.9375	189.87	NE
MAB_1457	-	Probable UDP-N-acetylglucosamine 1-carboxyvinyltransferase MurA	23	22	0	1	0	0.0435	34	ES
MAB_1458	-	hypothetical protein	13	0	0	0	13	1	317.92	GA
MAB_1459c	-	Conserved hypothetical protein (adenylate cyclase?)	27	0	0	0	27	0.963	532.12	GA
MAB_1460	-	hypothetical protein	11	0	0	0	11	1	346.27	GA
MAB_1461	-	hypothetical protein	4	0	0	0	4	1	360.5	GA
MAB_1462c	-	Conserved hypothetical protein (Glyoxalase/ Bleomycin resistance protein?)	10	0	0	0	10	1	167.7	GA
MAB_1463	-	Probable acetyl-CoA acetyltransferase FadA	8	0	0	0	8	1	314	GA
MAB_1464	-	hypothetical protein	7	0	0	3	4	1	295.29	GA
MAB_1465	-	Conserved hypothetical protein thioredoxin-like	10	0	0	10	0	0.8	88.75	NE
MAB_1466c	-	Possible lipoprotein peptidase LpqM	21	0	0	21	0	0.9524	154.45	NE
MAB_1467c	-	Probable 1,4-alpha-glucan branching enzyme	44	0	34	10	0	0.8182	12.03	GD
MAB_1468c	-	Putative glucanase GlgE	38	0	37	1	0	0.7105	3.3	GD
MAB_1469	-	Probable glycogen phosphorylase GlgP	44	0	0	44	0	0.8864	198.36	NE
MAB_1470c	-	Possible lipoprotein peptidase LpqM	20	0	0	20	0	0.95	101.63	NE
MAB_1471c	-	Probable ATP-dependent helicase DinG	23	0	0	23	0	0.7826	102.33	NE
MAB_1472c	-	Putative nicotinamidase/pyrazinamidase	10	0	0	10	0	0.9	112	NE
MAB_1473c	-	hypothetical protein	12	0	0	12	0	0.8333	148.4	NE
MAB_1474c	-	Probable nicotinate phosphoribosyltransferase	32	0	0	32	0	0.9375	136.83	NE
MAB_1475	-	Probable ATP-dependent Clp protease adaptor protein ClpS	5	0	0	5	0	1	327.6	NE
MAB_1476	-	hypothetical protein	9	0	0	9	0	0.7778	455.29	NE
MAB_1477	-	Conserved hypothetical protein (peptidase?)	14	0	0	14	0	0.7857	156.82	NE
MAB_1478	-	hypothetical protein	11	0	0	11	0	1	188.36	NE
MAB_1479	-	Possible thiamineS	5	0	0	5	0	1	131.4	NE
MAB_1480	-	Probable cysteine synthase	15	0	0	15	0	0.9333	145.36	NE
MAB_1481	-	hypothetical protein	11	0	0	11	0	0.8182	330.56	NE
MAB_1482	-	Probable glutamate racemase MurI	18	0	0	18	0	0.8333	31.6	NE
MAB_1483	-	hypothetical protein	9	0	0	9	0	0.8889	460.62	NE
MAB_1484	-	Probable ribonuclease PH	12	0	0	12	0	0.6667	35.25	NE
MAB_1485	-	HAM1 protein homolog (NTPase)	10	0	0	10	0	0.8	65.38	NE
MAB_1486c	-	Putative oxidoreductase	13	0	0	13	0	0.9231	158.58	NE
MAB_1487c	-	hypothetical protein	11	0	0	11	0	1	42.09	NE
MAB_1488c	-	hypothetical protein	8	0	0	8	0	0.875	86.43	NE
MAB_1489	-	Probable acyl-CoA ligase FadD	35	0	0	35	0	0.8571	73.9	NE
MAB_1490	-	hypothetical protein	19	0	0	19	0	0.8947	54.24	NE
MAB_1491	-	hypothetical protein	9	0	0	9	0	1	238.67	NE
MAB_1492	-	hypothetical protein	69	0	0	69	0	0.8261	130.37	NE
MAB_1493c	-	Probable enoyl-CoA hydratase/isomerase	9	0	0	9	0	0.8889	72.5	NE
MAB_1494	-	Putative TetR-family transcriptional regulator	10	0	0	10	0	0.7	28.14	NE
MAB_1495	-	Probable oxidoreductase	47	0	0	47	0	0.8511	61.75	NE
MAB_1496c	-	Putative FAD-binding monooxygenase	26	0	0	26	0	0.7692	35.85	NE
MAB_1497c	-	Putative regulatory protein, TetR family	12	0	0	12	0	0.9167	35.45	NE
MAB_1498c	-	Putative GntR-family transcriptional regulator	15	0	0	15	0	0.9333	66.14	NE
MAB_1499	-	Putative FAD dependent oxidoreductase	19	0	0	19	0	0.9474	51.61	NE
MAB_1500	-	Putative haloacid dehalogenase-like hydrolase	13	0	0	13	0	0.8462	60.45	NE
MAB_1501	-	Probable ABC transporter, periplasmic protein	19	0	0	19	0	0.8947	130.65	NE
MAB_1502	-	Probable ABC transporter, ATP-binding protein	20	0	0	20	0	0.85	101.65	NE
MAB_1503	-	2-aminoethylphosphonate ABC transporter permease	10	0	0	10	0	1	184.8	NE
MAB_1504	-	Probable ABC transporter, permease protein	11	0	0	11	0	0.9091	57.7	NE
MAB_1505	-	Hypothetical protein	3	0	0	3	0	1	147.33	NE
MAB_1506c	-	Conserved hypothetical protein (MaoC-like dehydratase)	10	0	0	10	0	1	127.6	NE
MAB_1507	-	hypothetical protein	5	0	0	5	0	0.8	242.5	NE
MAB_1508c	-	Putative HTH-type transcriptional regulator	12	0	0	12	0	1	174.25	NE
MAB_1509	-	hypothetical protein	24	0	0	12	12	0.9167	323.68	GA
MAB_1510	-	Alpha/beta hydrolase fold precursor	11	0	0	0	11	1	471.55	GA
MAB_1511	-	hypothetical protein	20	0	0	1	19	1	412.35	GA
MAB_1512	-	Probable fatty acid synthase Fas	80	80	0	0	0	0	0	ES
MAB_1513	-	Putative holo-[acyl-carrier-protein] synthase	8	8	0	0	0	0	0	ES
MAB_1514	-	Putative MutT/NUDIX-family protein	7	0	0	7	0	0.8571	44	NE
MAB_1515c	-	Alkyl hydroperoxide reductase/ Thiol specific antioxidant/ Mal allergen	6	0	0	6	0	1	235.33	NE
MAB_1516	-	hypothetical protein	1	0	0	1	0	0	0	NE
MAB_1517c	-	Probable O-methyltransferase Omt	18	0	0	18	0	1	198.17	NE
MAB_1518	-	hypothetical protein	12	0	0	12	0	1	86.08	NE
MAB_1519	-	Hypothetical protein	7	0	0	7	0	0.7143	57.8	NE
MAB_1520c	-	Probable membrane protein, MmpL family	49	0	0	49	0	0.8776	103.47	NE
MAB_1521	-	Conserved hypothetical protein (putative two-component system sensor protein?)	18	0	0	18	0	0.8889	147.62	NE
MAB_1522	-	Putative two-component system response regulatorLuxR	11	0	0	11	0	1	68.45	NE
MAB_1523c	-	hypothetical protein	10	0	0	10	0	1	73.3	NE
MAB_1524c	-	hypothetical protein	12	0	0	12	0	0.9167	69.55	NE
MAB_1525c	-	Putative transcriptional regulator, TetR family	16	0	0	16	0	0.875	251.5	NE
MAB_1526	-	Putative short chain dehydrogenase/reductase	7	0	0	7	0	1	196.86	NE
MAB_1527	-	Probable monooxygenase	20	0	0	10	10	0.95	214.79	GA
MAB_1528c	-	Probable oxidoreductase	17	0	0	0	17	1	228.65	GA
MAB_1529c	-	hypothetical protein	10	0	0	0	10	0.8	427.38	GA
MAB_1530	-	Probable conserved lipoprotein LppS	27	0	0	5	22	0.963	340.96	GA
MAB_1531c	-	hypothetical protein	6	0	0	6	0	1	215.33	NE
MAB_1533c	-	Probable oligoribonuclease	11	8	0	3	0	0.1818	12	ES
MAB_1534	-	hypothetical protein	11	0	0	11	0	0.9091	179.3	NE
MAB_1535c	-	hypothetical protein	15	0	0	15	0	1	249.67	NE
MAB_1536	-	Putative transcriptional regulator, TetR family	7	0	0	7	0	1	64.14	NE
MAB_1537c	-	Putative short chain dehydrogenase/reductase	10	0	0	10	0	0.6	57.83	NE
MAB_1538	-	hypothetical protein	25	0	0	25	0	0.92	173.7	NE
MAB_1539c	-	hypothetical protein	14	0	0	14	0	1	112.07	NE
MAB_1540	-	Probable sodium:dicarboxylate symporter	19	0	0	19	0	0.8947	181.59	NE
MAB_1541	-	Bacteriophage protein	20	0	0	20	0	0.8	64.38	NE
MAB_1542c	-	Probable amino acid permease	24	0	0	24	0	0.875	80.29	NE
MAB_1543	-	hypothetical protein	8	0	0	8	0	1	382.12	NE
MAB_1544c	-	adenylyl-sulfate kinase	29	0	0	29	0	0.7586	102.73	NE
MAB_1545c	-	Probable sulfate adenylate transferase, subunit 2 (CysD)	15	0	0	15	0	0.8667	135	NE
MAB_1546c	-	Conserved hypothetical protein (sulfotransferase?)	15	0	0	15	0	0.8667	136.23	NE
MAB_1547c	-	Probable sulfatase	41	0	15	26	0	0.8293	70.29	NE
MAB_1548c	-	hypothetical protein	16	0	0	16	0	0.8125	95	NE
MAB_1549c	-	Putative RNA binding protein, contains S1 domain	28	0	0	28	0	0.8214	86.3	NE
MAB_1550	-	Probable lipoprotein LppI	12	0	0	12	0	0.75	106.33	NE
MAB_1551c	-	Hypothetical protein	18	0	0	18	0	0.9444	84.18	NE
MAB_1552	-	Hypothetical regulatory protein, TetR family	15	0	0	15	0	0.8667	110.08	NE
MAB_1553c	-	Hypothetical protein	6	0	0	6	0	1	304.67	NE
MAB_1554	-	Hypothetical cyclic nucleotide-binding protein	17	0	0	17	0	0.8235	228.57	NE
MAB_1555	-	hypothetical protein	69	0	0	69	0	0.942	168.66	NE
MAB_1556	-	hypothetical protein	31	29	0	2	0	0.0645	48	ES
MAB_1557	-	Copper resistance D precursor	30	0	30	0	0	0.6333	5.58	GD
MAB_1558c	-	Probable amidase	26	0	2	24	0	0.8077	133.9	NE
MAB_1559	-	Probable single-strand DNA binding protein	4	0	0	4	0	0.75	64.33	NE
MAB_1560	-	Probable ABC transporter (macrolide-transport) ATP-binding protein	23	20	0	3	0	0.3043	16	ES
MAB_1561	-	Probable NAD-dependent glutamate dehydrogenase	68	0	0	68	0	0.9412	100.03	NE
MAB_1562	-	hypothetical protein	10	0	0	10	0	0.6	126	NE
MAB_1563	-	hypothetical protein	16	0	0	16	0	0.5625	58.33	NE
MAB_1564c	-	Putative pirin-like protein	21	0	0	21	0	0.7143	95	NE
MAB_1565c	-	Alpha-amylase family protein	30	0	0	29	1	0.8333	92.76	NE
MAB_1566c	-	Hemoglobin-like protein HbO	15	0	0	0	15	0.9333	302.64	GA
MAB_1567	-	Probable HNH endonuclease precursor	9	0	0	0	9	1	493.78	GA
MAB_1568	-	hypothetical protein	4	0	0	0	4	1	734.75	GA
MAB_1569	-	hypothetical protein	10	0	0	0	10	1	215.3	GA
MAB_1570	-	hypothetical protein	15	0	0	0	15	1	219.53	GA
MAB_1571c	-	Probable aminopeptidase	37	0	0	0	37	0.9189	277.32	GA
MAB_1572	-	hypothetical protein	10	0	0	0	10	1	145	GA
MAB_1573c	-	hypothetical protein	25	0	0	0	25	0.96	468.29	GA
MAB_1574	-	Hypothetical carbohydrate-phosphate isomerase	6	0	0	0	6	0.5	22	GA
MAB_1575	-	Probable formamidopyrimidine-DNA glycolase	14	0	0	0	14	1	265	GA
MAB_1576	-	Putative TetR-family transcriptional regulator	7	0	0	0	7	1	140.29	GA
MAB_1577c	-	hypothetical protein	13	0	0	0	13	0.8462	424.09	GA
MAB_1578c	-	Hypothetical transcriptional regulator, TetR	11	0	0	0	11	1	288	GA
MAB_1579	-	Antigen 85-B precursor	23	0	0	0	23	1	512.3	GA
MAB_1580	-	Trigger factor (TF)	7	0	0	7	0	1	246.43	NE
MAB_1581	-	ATP-dependent Clp protease, proteolytic subunit 2	6	6	0	0	0	0	0	ES
MAB_1582	-	ATP-dependent Clp protease, proteolytic subunit 1	8	6	0	0	2	0.25	803.5	ES
MAB_1583	-	ATP-dependent Clp protease ATP-binding subunit ClpX	15	13	0	2	0	0.1333	335	ES
MAB_1584	-	hypothetical protein	7	0	0	7	0	1	83.29	NE
MAB_1585	-	Putative acetyltransferase	10	0	0	8	2	1	290	NE
MAB_1586c	-	hypothetical protein	0	0	0	0	0	0	0	N/A
MAB_1587c	-	Probable fatty acid desaturase	22	0	0	0	22	0.9545	411.48	GA
MAB_1588c	-	Putative oxidoreductase	21	0	0	6	15	0.8571	261.89	GA
MAB_1589	-	Putative transcriptional regulator, TetR family	7	0	0	7	0	1	212.29	NE
MAB_1590c	-	Hypothetical protein	3	0	0	3	0	1	550.33	NE
MAB_1591	-	hypothetical protein	8	0	0	8	0	1	159.25	NE
MAB_1592c	-	Probable formate dehydrogenase, subunit FdhD	7	0	0	7	0	1	259.43	NE
MAB_1593c	-	Probable formate dehydrogenase, A chain	43	0	0	43	0	0.8372	68.03	NE
MAB_1594	-	Probable ferredoxin oxidoreductase, alpha subunit	33	0	33	0	0	0.8485	7.46	GD
MAB_1595	-	Probable ferredoxin oxidoreductase, beta subunit	16	0	14	2	0	0.75	46.08	GD
MAB_1596	-	Hypothetical protein	4	0	0	4	0	0.75	203.33	NE
MAB_1597	-	hypothetical protein	4	0	0	0	4	1	485	GA
MAB_1598	-	Probable molybdopterin-guanine dinucleotide biosynthesis protein A	7	0	0	0	7	0.8571	191.83	GA
MAB_1599	-	hypothetical protein	24	0	0	4	20	0.875	358.24	GA
MAB_1600c	-	hypothetical protein	8	0	0	8	0	0.75	330.17	NE
MAB_1601c	-	Putative monooxygenase	27	0	0	27	0	0.8889	64.83	NE
MAB_1602	-	hypothetical protein	6	0	0	6	0	1	216.33	NE
MAB_1603	-	Valyl-tRNA synthetase	31	31	0	0	0	0	0	ES
MAB_1604	-	Probable folylpolyglutamate synthase FolC	14	14	0	0	0	0	0	ES
MAB_1605	-	hypothetical protein	7	1	0	0	6	0.8571	358	GA
MAB_1606	-	Probable nucleoside diphosphate kinase (NDK)	2	0	0	0	2	1	12.5	GA
MAB_1607	-	Possible ribonuclease E Rne	29	25	0	4	0	0.2069	184	ES
MAB_1608c	-	hypothetical protein	6	0	0	6	0	1	216	NE
MAB_1609c	-	hypothetical protein	4	0	0	4	0	1	530.5	NE
MAB_1610	rplU	50s ribosomal protein L21	4	0	0	4	0	0.25	125	NE
MAB_1611	rpmA	50S ribosomal protein L27	1	0	0	1	0	1	47	NE
MAB_1612	-	Probable GTP1/Obg-family GTP-binding protein	18	17	1	0	0	0.0556	4	ES
MAB_1613	-	Probable glutamate 5-kinase (ProB)	12	0	9	3	0	0.8333	15.4	GD
MAB_1614	-	Hypothetical protein	8	0	0	8	0	1	140.25	NE
MAB_1615	-	hypothetical protein	7	0	0	7	0	1	239	NE
MAB_1616	-	Hypothetical protein	8	0	0	8	0	1	290.62	NE
MAB_1617c	-	Probable ribokinase RbsK	7	0	0	7	0	0.7143	47.4	NE
MAB_1618	-	Probable gamma-glutamyl phosphate reductase	10	0	0	10	0	1	357.6	NE
MAB_1619	-	hypothetical protein	8	0	0	8	0	0.875	163.86	NE
MAB_1620	-	hypothetical protein	20	0	0	20	0	0.95	102.26	NE
MAB_1621	-	Probable nicotinate-nucleotide adenylyltransferase	10	10	0	0	0	0	0	ES
MAB_1622	-	hypothetical protein	6	0	0	6	0	1	47.5	NE
MAB_1623	-	Probable phosphoglycerate mutase	3	0	0	3	0	0.3333	244	NE
MAB_1624	-	hypothetical protein	12	0	0	12	0	0.8333	25.5	NE
MAB_1625	-	hypothetical protein	8	0	0	8	0	0.875	130.43	NE
MAB_1626	-	Conserved hypothetical protein (competence protein ComEA?)	7	0	0	7	0	0.8571	64.33	NE
MAB_1627	-	Conserved hypothetical protein (ComEC/Rec2-related protein?)	22	0	0	22	0	0.8182	112.11	NE
MAB_1628c	-	hypothetical protein	22	0	0	22	0	0.7727	85.41	NE
MAB_1629c	-	hypothetical protein	27	0	0	27	0	0.8519	269.22	NE
MAB_1630c	-	hypothetical protein	3	0	0	3	0	1	117	NE
MAB_1631c	-	Hypothetical protein	4	0	0	4	0	1	85.75	NE
MAB_1632c	-	hypothetical protein	32	0	0	22	10	0.9375	174.63	NE
MAB_1633	-	Putative DNA polymerase III delta subunit	14	13	0	0	1	0.0714	199	ES
MAB_1634c	rpsT	30s ribosomal protein S20	3	0	0	0	3	0	0	GA
MAB_1635	-	hypothetical protein	24	0	0	0	24	0.9583	849.83	GA
MAB_1636	-	hypothetical protein	9	0	0	0	9	0.8889	433	GA
MAB_1637	-	Transglutaminase-like	21	0	0	0	21	1	765.71	GA
MAB_1638	-	Putative TetR-family transcriptional regulator	12	0	0	0	12	1	509	GA
MAB_1639c	-	hypothetical protein	5	0	0	0	5	1	280.2	GA
MAB_1640	-	GTP-binding protein LepA	31	0	0	20	11	0.871	237.26	NE
MAB_1641	-	Putative oxidoreductase	18	0	0	18	0	0.7778	151	NE
MAB_1642	-	Hypothetical protein	4	0	0	4	0	1	195.25	NE
MAB_1643	-	Putative glycosyl hydrolase	32	0	0	32	0	0.9688	146.13	NE
MAB_1644	-	hypothetical protein	16	0	0	16	0	0.9375	228.53	NE
MAB_1645	-	Hypothetical protein	14	0	0	14	0	0.9286	85.38	NE
MAB_1646c	-	Probable monooxygenase, FAD-binding	22	0	0	22	0	0.8182	40.06	NE
MAB_1647c	-	Hypothetical protein	5	0	0	5	0	0.8	35	NE
MAB_1648c	-	hypothetical protein	23	0	0	23	0	0.8696	78.15	NE
MAB_1649c	-	Hypothetical protein	9	0	0	9	0	1	150.67	NE
MAB_1650c	-	hypothetical protein	20	0	0	20	0	0.8	279.94	NE
MAB_1651	-	hypothetical protein	4	0	0	4	0	0.25	24	NE
MAB_1652	-	Probable sulfate ABC transporter, sulfate-binding protein SubI	11	0	0	11	0	0.8182	140.22	NE
MAB_1653	-	Probable sulfate ABC transporter, permease protein CysT	5	0	0	5	0	1	55.8	NE
MAB_1654	-	Probable sulfate ABC transporter, permease protein CysW	12	0	0	12	0	1	166.67	NE
MAB_1655	-	Probable sulfate ABC transporter, ATP-binding protein SysA	14	0	0	14	0	0.9286	194.92	NE
MAB_1656	-	hypothetical protein	9	0	0	9	0	1	343.33	NE
MAB_1657c	-	hypothetical protein	3	0	0	3	0	1	357.33	NE
MAB_1658c	-	Conserved hypothetical protein (cobalamin biosynthesis?)	8	0	0	8	0	0.75	68.5	NE
MAB_1659c	-	CysN/CysC bifunctional enzyme	17	0	0	17	0	0.9412	85.56	NE
MAB_1660c	-	Sulfate adenylate transferase, subunit 2 (CysD)	9	0	0	9	0	1	99.89	NE
MAB_1661c	-	Phosphoadenosine phosphosulfate reductase (CysH)	8	0	0	8	0	0.625	49.6	NE
MAB_1662c	-	Probable sulfite reductase [ferredoxin]	17	0	0	17	0	0.9412	136.81	NE
MAB_1663	-	Probable oxygen-independent coproporphyrinogen III oxidase HemN	17	0	0	17	0	1	139.88	NE
MAB_1664c	-	hypothetical protein	8	0	0	8	0	1	136.25	NE
MAB_1665	-	Heat-inducible transcription repressor HrcA	17	0	0	17	0	0.9412	174.88	NE
MAB_1666	-	Chaperone protein DnaJ	9	0	0	9	0	0.8889	66.5	NE
MAB_1667	-	16S rRNA (uracil(1498)-N(3))-methyltransferase	5	0	0	5	0	0.8	282.25	NE
MAB_1668	-	PhoH-like protein	14	1	0	13	0	0.8571	85.83	NE
MAB_1669	-	hypothetical protein	7	7	0	0	0	0.1429	1	ES
MAB_1670	-	hypothetical protein	11	0	0	11	0	0.9091	101.5	NE
MAB_1671	-	hypothetical protein	4	2	0	2	0	0.75	66	NE
MAB_1672	-	GTP-binding protein Era homolog	11	11	0	0	0	0.0909	2	ES
MAB_1673	-	hypothetical protein	13	0	0	13	0	1	170.08	NE
MAB_1674c	-	Putative amidase AmiA2	11	0	0	11	0	0.9091	54.4	NE
MAB_1675	-	DNA repair protein RecO	12	1	0	11	0	0.8333	90.1	NE
MAB_1676	-	Probable undecaprenyl pyrophosphate synthetase	16	16	0	0	0	0	0	ES
MAB_1677	-	hypothetical protein	7	0	0	7	0	0.8571	54.5	NE
MAB_1678c	-	Putative ferric uptake regulator FurB	5	0	0	5	0	1	36.2	NE
MAB_1679c	-	Probable ArsR-family transcriptional regulator	5	0	0	5	0	1	57.4	NE
MAB_1680	-	hypothetical protein	21	1	0	20	0	0.8571	160.11	NE
MAB_1681	-	hypothetical protein	28	0	0	28	0	0.7143	97.35	NE
MAB_1682	-	Probable NAD-dependent epimerase/dehydratase	19	0	0	19	0	0.6842	38.69	NE
MAB_1683	-	Putative fatty acid desaturase	20	0	0	20	0	0.75	40	NE
MAB_1684	-	Diaminobutyrate--2-oxoglutarate aminotransferase	11	0	0	11	0	0.7273	47.75	NE
MAB_1685	-	Putative decarboxylase	21	0	0	21	0	0.7143	40.4	NE
MAB_1686	-	Hypothetical protein	12	0	0	12	0	0.9167	50.64	NE
MAB_1687	-	hypothetical protein	5	0	0	5	0	0.8	35.25	NE
MAB_1688	-	Hypothetical protein	10	0	0	10	0	0.9	60.89	NE
MAB_1689	-	Probable daunorubicin resistance ABC transporterATP-binding subunit DrrA	10	0	0	10	0	0.7	41.43	NE
MAB_1690	-	Putative ABC transporter transmembrane protein	14	0	0	14	0	0.8571	54.42	NE
MAB_1691	-	Hypothetical protein	0	0	0	0	0	0	0	N/A
MAB_1692	-	Putative polyketide synthase Pks16/acyl-CoA synthetase	25	0	0	25	0	0.6	26.27	NE
MAB_1693	-	Conserved hypothetical protein (YrbE family?)	11	0	0	11	0	0.8182	86.89	NE
MAB_1694	-	Putative YrbE family protein	18	0	0	18	0	0.8889	86.31	NE
MAB_1695	-	Putative Mce family protein	20	0	0	20	0	0.9	54.89	NE
MAB_1696	-	Putative Mce family protein	15	0	0	15	0	0.8	69.58	NE
MAB_1697	-	Putative Mce family protein	10	0	0	10	0	0.9	51	NE
MAB_1698	-	Putative Mce family protein	15	0	0	15	0	0.8667	79	NE
MAB_1699	-	Putative Mce family protein	13	0	0	13	0	0.8462	56	NE
MAB_1700	-	Putative Mce family protein	22	0	0	22	0	0.9545	201.67	NE
MAB_1701	-	hypothetical protein	12	0	0	12	0	0.9167	158.36	NE
MAB_1702	-	Glycyl-TRNA synthetase (GlyS)	28	27	0	1	0	0.0357	21	ES
MAB_1703	-	Probable aminotransferase	15	0	0	15	0	0.8667	77.85	NE
MAB_1704c	-	1-aminocyclopropane-1-carboxylate deaminase	19	0	0	19	0	0.8421	83.19	NE
MAB_1705c	-	Putative transcriptional regulator, GntR family	7	0	0	7	0	0.8571	145.17	NE
MAB_1706c	-	hypothetical protein	21	0	0	21	0	0.8095	229.35	NE
MAB_1707	-	Deoxyguanosinetriphosphate triphosphohydrolase-like protein	14	0	0	14	0	0.9286	71.08	NE
MAB_1708	-	DNA primase DnaG	22	21	0	1	0	0.0455	4	ES
MAB_1709c	-	hypothetical protein	5	0	0	5	0	1	199.8	NE
MAB_1710c	-	Conserved hypothetical protein (OsmC-like protein)	7	0	0	7	0	1	369.29	NE
MAB_1711c	-	hypothetical protein	6	0	0	6	0	1	180.33	NE
MAB_1712	-	hypothetical protein	9	0	0	9	0	1	81	NE
MAB_1713	-	Hypothetical ABC transporter ATP-binding protein	22	0	0	22	0	0.7727	87	NE
MAB_1714	-	Conserved hypothetical protein (cobalt transportprotein?)	10	0	0	10	0	1	30.5	NE
MAB_1715c	-	Probable sugar ABC transporter, sugar-binding protein	22	0	0	22	0	0.9091	86.1	NE
MAB_1716c	-	Probable sugar ABC transporter, permease protein	12	0	0	12	0	0.9167	126.18	NE
MAB_1717c	-	Probable sugar ABC transporter, permease protein	10	0	0	10	0	1	151.4	NE
MAB_1718	-	Peptidase U62, modulator of DNA gyrase	21	0	0	21	0	0.9048	63.95	NE
MAB_1719	-	hypothetical protein	18	0	0	18	0	0.9444	212.59	NE
MAB_1720	-	Putative two-component system response regulator	9	0	0	9	0	1	232.67	NE
MAB_1721	-	Putative histidine kinase sensor of two-component system	11	0	0	11	0	0.7273	36.62	NE
MAB_1722	-	hypothetical protein	21	0	0	21	0	0.8571	258.89	NE
MAB_1723	-	Putative phage integrase	25	0	0	25	0	1	291.2	NE
MAB_1724c	-	Hypothetical protein	23	0	0	23	0	1	191.35	NE
MAB_1725c	-	acyltransferase	31	0	0	31	0	0.9032	165.43	NE
MAB_1726	-	Bacteriophage protein	28	0	0	28	0	0.8571	267.08	NE
MAB_1727c	-	Bacteriophage protein	5	0	0	5	0	0.4	211	NE
MAB_1728	-	Hypothetical protein	6	0	0	6	0	1	192.17	NE
MAB_1729	-	Conserved hypothetical protein (phage protein?)	19	0	0	19	0	1	245.84	NE
MAB_1730	-	Hypothetical protein	12	0	0	12	0	0.8333	31.8	NE
MAB_1731	-	Hypothetical protein	3	0	0	3	0	1	45	NE
MAB_1732	-	Hypothetical protein	27	0	0	27	0	0.8148	42.68	NE
MAB_1733	-	Hypothetical protein	3	0	0	3	0	0.6667	44	NE
MAB_1734	-	Bacteriophage protein	12	0	0	12	0	0.8333	22.3	NE
MAB_1735	-	Hypothetical protein	9	0	0	9	0	0.6667	14	NE
MAB_1736	-	Hypothetical protein	6	0	4	2	0	0.6667	17.25	GD
MAB_1737	-	Hypothetical protein	6	0	6	0	0	0.5	10	GD
MAB_1738	-	Hypothetical protein	8	0	8	0	0	0.75	4.33	GD
MAB_1739	-	Hypothetical protein	9	0	4	5	0	0.7778	12	NE
MAB_1740	-	Hypothetical protein	6	0	0	6	0	0.6667	20.25	NE
MAB_1741	-	Hypothetical protein	3	0	0	3	0	0.3333	3	NE
MAB_1742	-	Hypothetical protein	33	0	0	33	0	0.7879	18.15	NE
MAB_1743	-	Hypothetical protein	10	0	0	10	0	0.9	25.11	NE
MAB_1744	-	Bacteriophage protein	17	0	0	17	0	1	33.12	NE
MAB_1745	-	Hypothetical protein	13	0	0	13	0	0.8462	27.18	NE
MAB_1746	-	Hypothetical protein	9	0	0	9	0	0.7778	24.57	NE
MAB_1747	-	Hypothetical protein	8	0	0	8	0	0.875	42.86	NE
MAB_1748	-	hypothetical protein	35	0	0	35	0	0.8857	60.1	NE
MAB_1749	-	Hypothetical protein	7	0	0	7	0	0.8571	61.33	NE
MAB_1750	-	Hypothetical protein	14	0	0	14	0	0.8571	41.17	NE
MAB_1751	-	Hypothetical protein	4	0	0	4	0	1	73	NE
MAB_1752	-	Hypothetical protein	5	0	0	5	0	1	64.8	NE
MAB_1753	-	Hypothetical protein	15	0	0	15	0	0.9333	124.79	NE
MAB_1754	-	Bacteriophage protein	15	0	0	15	0	1	48.4	NE
MAB_1755	-	Hypothetical protein	9	0	0	9	0	1	102.11	NE
MAB_1756	-	Putative transcriptional regulator, WhiB family	12	0	0	12	0	1	82.75	NE
MAB_1757	-	Bacteriophage protein	18	0	0	18	0	1	98.72	NE
MAB_1758	-	Hypothetical protein	12	0	0	12	0	1	129.75	NE
MAB_1759	-	hypothetical protein	11	0	0	11	0	0.8182	152.78	NE
MAB_1760	-	hypothetical protein	19	0	0	19	0	1	173.11	NE
MAB_1761	-	Hypothetical protein	7	0	0	7	0	1	258.14	NE
MAB_1762	-	hypothetical protein	15	0	0	15	0	0.9333	181.93	NE
MAB_1763	-	hypothetical protein	1	0	0	1	0	0	0	NE
MAB_1764	-	Hypothetical protein	6	0	0	6	0	1	300.33	NE
MAB_1765	-	Hypothetical protein	10	0	0	10	0	0.8	120.62	NE
MAB_1766	-	Hypothetical protein	2	0	0	2	0	1	344	NE
MAB_1767	-	Hypothetical protein	10	0	0	10	0	1	196.6	NE
MAB_1768	-	Hypothetical protein	5	0	0	5	0	1	182.8	NE
MAB_1769	-	Hypothetical protein	12	0	0	12	0	1	157.25	NE
MAB_1770	-	Hypothetical protein	13	0	0	13	0	0.9231	248.83	NE
MAB_1771	-	Hypothetical protein	6	0	0	6	0	0.8333	173	NE
MAB_1773c	-	Hypothetical protein	8	0	0	8	0	1	113.25	NE
MAB_1774	-	Bacteriophage protein	32	0	0	32	0	0.9375	124.6	NE
MAB_1775	-	Bacteriophage protein	20	0	0	20	0	1	131.2	NE
MAB_1776	-	Bacteriophage protein	22	0	0	22	0	0.9545	136.29	NE
MAB_1777	-	Hypothetical protein	5	0	0	5	0	1	205.6	NE
MAB_1778	-	Hypothetical protein	7	0	0	7	0	1	95.14	NE
MAB_1779	-	Hypothetical protein	8	0	0	8	0	0.875	88.71	NE
MAB_1780	-	Hypothetical protein	9	0	0	9	0	1	86.56	NE
MAB_1781	-	Hypothetical protein	5	0	0	5	0	0.6	49	NE
MAB_1782	-	Bacteriophage protein	28	0	0	28	0	1	87.11	NE
MAB_1783	-	Hypothetical protein	8	0	0	8	0	1	234.62	NE
MAB_1784	-	Bacteriophage protein	8	0	0	8	0	1	69.62	NE
MAB_1785	-	Bacteriophage protein	33	0	0	33	0	0.7879	53.38	NE
MAB_1786	-	Bacteriophage protein	29	0	0	29	0	0.7931	56.61	NE
MAB_1787	-	Bacteriophage protein	5	0	0	5	0	0.8	40	NE
MAB_1788	-	Bacteriophage protein	11	0	0	11	0	0.9091	48.1	NE
MAB_1789	-	Bacteriophage protein	13	0	0	13	0	0.9231	42	NE
MAB_1790	-	Bacteriophage protein	9	0	0	9	0	0.7778	45.57	NE
MAB_1791	-	Hypothetical protein	7	0	0	7	0	1	16.71	NE
MAB_1792	-	Hypothetical protein	9	0	0	9	0	0.5556	12.4	NE
MAB_1793	-	Phage associated (putative structural protein)	12	0	0	12	0	0.9167	29.09	NE
MAB_1794	-	Hypothetical protein	4	0	0	4	0	1	37.5	NE
MAB_1795	-	Hypothetical protein	9	0	0	9	0	0.5556	15.6	NE
MAB_1796	-	Bacteriophage tape measure protein (TMP)	74	0	0	74	0	0.8514	36.9	NE
MAB_1797	-	Bacteriophage protein	21	0	0	21	0	0.7143	28.33	NE
MAB_1798	-	Bacteriophage protein	39	0	0	39	0	0.7692	19.13	NE
MAB_1799	-	Bacteriophage protein	13	0	9	4	0	0.6154	18.12	GD
MAB_1800	-	Bacteriophage minor tail subunit	27	0	8	19	0	0.7407	31.7	NE
MAB_1801	-	Bacteriophage protein	92	0	0	92	0	0.7826	35.62	NE
MAB_1802	-	Bacteriophage protein	15	0	0	15	0	0.8	41.92	NE
MAB_1803	-	Bacteriophage protein	33	0	0	33	0	0.8788	39.03	NE
MAB_1804	-	Bacteriophage protein	8	0	0	8	0	1	49.5	NE
MAB_1805	-	Bacteriophage protein	32	0	0	32	0	0.875	44.29	NE
MAB_1806	-	Hypothetical protein	5	0	0	5	0	1	96.6	NE
MAB_1807	-	Bacteriophage protein	19	0	0	19	0	0.8421	31	NE
MAB_1808	-	Bacteriophage protein	4	0	0	4	0	0.75	5.33	NE
MAB_1809	-	Bacteriophage protein	25	0	0	25	0	0.92	48.3	NE
MAB_1810	-	Bacteriophage protein	28	0	0	28	0	0.8929	96.6	NE
MAB_1811	-	Hypothetical protein	10	0	0	10	0	1	76.6	NE
MAB_1812c	-	Hypothetical protein	10	0	0	10	0	1	111.7	NE
MAB_1813	-	Bacteriophage protein	8	0	0	8	0	1	169.5	NE
MAB_1814	-	Bacteriophage protein	9	0	0	9	0	0.8889	215.75	NE
MAB_1815	-	Hypothetical protein	9	0	0	9	0	0.8889	169.25	NE
MAB_1816c	-	Phage integrase	22	0	0	22	0	0.9091	219.2	NE
MAB_1817c	-	Hypothetical protein	4	0	0	4	0	0.75	47.33	NE
MAB_1818	-	Hypothetical protein	11	0	0	11	0	0.8182	56.56	NE
MAB_1819c	-	Hypothetical protein	11	0	0	11	0	1	132.82	NE
MAB_1820c	-	Putative resolvase	13	0	0	13	0	1	326.46	NE
MAB_1821	-	hypothetical protein	69	0	0	69	0	0.9565	114.35	NE
MAB_1822	-	hypothetical protein	19	0	0	0	19	1	347	GA
MAB_1823c	-	Hypothetical protein	28	0	0	0	28	1	353.14	GA
MAB_1825c	-	Hypothetical protein	11	0	0	0	11	1	429.36	GA
MAB_1826	-	hypothetical protein	31	0	0	8	23	1	432.16	GA
MAB_1827c	-	Bacteriophage protein	15	0	0	15	0	1	235.13	NE
MAB_1828	-	Hypothetical protein	11	0	0	11	0	1	226.18	NE
MAB_1829	-	Hypothetical protein	12	0	0	12	0	1	296.17	NE
MAB_1830	-	Hypothetical protein	20	0	0	20	0	1	168.6	NE
MAB_1831	-	Hypothetical protein	6	0	0	6	0	1	193.5	NE
MAB_1832	-	hypothetical protein	35	0	0	35	0	0.9143	102.16	NE
MAB_1833	-	hypothetical protein	14	0	0	14	0	1	140.43	NE
MAB_1834	-	Hypothetical protein	13	0	0	13	0	0.9231	158.25	NE
MAB_1835c	-	Immunogenic protein MPT64 precursor	23	0	0	23	0	0.9565	223.27	NE
MAB_1836	-	Arylsulfatase	5	0	0	5	0	1	33.6	NE
MAB_1837c	-	Hypothetical protein	4	0	0	4	0	1	271	NE
MAB_1838	-	Endonuclease	16	0	0	16	0	0.875	150.93	NE
MAB_1839	-	Diguanylate cyclase/phosphodiesterase	26	0	0	26	0	0.9231	271.71	NE
MAB_1840c	-	Putative beta-glucanase	11	0	0	11	0	1	157.55	NE
MAB_1841c	-	Putative type-b cytochrome (b561)	9	0	0	9	0	1	285	NE
MAB_1842c	-	Probable catalase	9	0	0	9	0	0.8889	138	NE
MAB_1843	-	Probable D-alanyl-D-alanine dipeptidase	8	0	0	8	0	0.875	93.71	NE
MAB_1844	-	Hypothetical protein	9	0	0	9	0	0.8889	198.12	NE
MAB_1845c	-	hypothetical protein	17	0	0	17	0	0.8235	117.71	NE
MAB_1846	-	Putative ABC transporter ATP-binding protein	17	0	0	17	0	0.8235	70.64	NE
MAB_1847	-	Putative metalloprotease	20	0	0	20	0	0.85	152.76	NE
MAB_1848	-	Hypothetical protein	4	0	0	4	0	0.75	179	NE
MAB_1849	-	Putative metalloprotease	16	0	0	16	0	0.875	106.86	NE
MAB_1850c	-	Hypothetical protein	10	0	0	10	0	0.9	163.78	NE
MAB_1851	-	Probable acyl-CoA dehydrogenase FadE	17	0	0	17	0	1	203.82	NE
MAB_1852c	-	Hypothetical isochorismatase hydrolase	8	0	0	8	0	0.875	242	NE
MAB_1853c	-	hypothetical protein	3	0	0	3	0	1	520	NE
MAB_1854c	-	Glycogen phosphorylase	38	0	0	38	0	0.9737	96.32	NE
MAB_1855c	-	Putative zinc-binding alcohol dehydrogenase	13	0	0	13	0	0.6154	53.62	NE
MAB_1856	-	Putative transcriptional regulator, MarR family	8	0	0	8	0	0.75	26.67	NE
MAB_1857c	-	hypothetical protein	8	0	0	8	0	0.875	123.86	NE
MAB_1858	-	Probable ABC transporter antibiotic-transport ATP-binding protein	7	0	0	7	0	0.7143	122	NE
MAB_1859	-	Probable ABC transporter antibiotic-transport integral membrane protein	13	0	0	13	0	0.6923	100.67	NE
MAB_1860	-	Probable ABC transporter antibiotic-transport integral membrane protein	15	0	0	15	0	0.7333	67.73	NE
MAB_1861c	-	Putative transcriptional regulator, TetR family	8	0	0	8	0	1	83.62	NE
MAB_1862	-	Conserved hypothetical protein (L-carnitine dehydratase?)	12	0	0	12	0	0.9167	78.27	NE
MAB_1863	-	Probable acyl-CoA dehydrogenase FadE	18	0	0	18	0	0.8333	51.47	NE
MAB_1864	-	Probable lipid-transfer protein Ltp1/thiolase	17	0	0	17	0	0.8824	32.6	NE
MAB_1865	-	Probable fatty-acid-CoA ligase FadD	29	0	0	29	0	0.931	81.78	NE
MAB_1866c	-	Putative oxygenase	24	0	0	24	0	0.9167	68.14	NE
MAB_1867	-	hypothetical protein	14	0	0	14	0	0.8571	73.33	NE
MAB_1868c	-	hypothetical protein	29	0	0	29	0	0.931	75.48	NE
MAB_1869c	-	Probable zinc-dependent alcohol dehydrogenase AdhE2	13	0	0	13	0	1	233.77	NE
MAB_1870	-	Putative beta-lactamase	10	0	0	10	0	0.8	283	NE
MAB_1871	-	hypothetical protein	9	0	0	9	0	0.6667	43.67	NE
MAB_1872c	-	hypothetical protein	4	0	0	4	0	0.75	710.33	NE
MAB_1873c	-	Putative TetR family transcriptional regulator	9	0	0	9	0	1	363.78	NE
MAB_1874	-	Putative oxidoreductase	9	0	0	9	0	0.7778	71	NE
MAB_1875c	-	Putative hydrolase (alpha/beta fold)	12	0	0	12	0	0.9167	108.18	NE
MAB_1876c	-	Probable propionyl-CoA carboxylase beta chain 6	14	0	0	14	0	1	271.29	NE
MAB_1877c	-	3-oxoacyl-[acyl-carrier-protein] synthase 1 KasA	17	15	0	2	0	0.1176	466.5	ES
MAB_1878c	-	acyl carrier protein	3	3	0	0	0	0	0	ES
MAB_1879c	-	Putative malonyl CoA-ACP transacylase FabD	8	6	0	2	0	0.375	63	ES
MAB_1880c	-	hypothetical protein	16	13	0	1	2	0.1875	174.33	ES
MAB_1881c	-	Putative transcriptional regulator, TetR family	9	0	0	9	0	1	308.33	NE
MAB_1882c	-	Hypothetical protein	12	0	0	12	0	0.8333	393.4	NE
MAB_1883c	-	Conserved hypothetical protein (lipoprotein?)	5	0	0	5	0	1	386.4	NE
MAB_1884c	-	Probable pyruvate dehydrogenase E1 component AceE	49	0	0	49	0	0.898	81.8	NE
MAB_1885	-	hypothetical protein	8	0	0	8	0	0.875	290	NE
MAB_1886	-	hypothetical protein	1	0	0	1	0	1	631	NE
MAB_1887	-	Probable peroxiredoxin (thioredoxin reductase) AhpE	6	0	0	6	0	1	151.5	NE
MAB_1888	-	Conserved hypothetical protein (thioesterase?)	10	0	0	10	0	0.9	134.44	NE
MAB_1889	-	Probable L-carnitine dehydratase	26	0	0	26	0	0.8077	148.29	NE
MAB_1890c	-	hypothetical protein	6	0	0	6	0	0.8333	171.8	NE
MAB_1891	-	hypothetical protein	12	0	0	12	0	0.9167	96	NE
MAB_1892	-	Hypothetical protein	21	0	0	21	0	0.9048	127.84	NE
MAB_1893	-	hypothetical protein	11	0	0	11	0	0.8182	145.89	NE
MAB_1894c	-	hypothetical protein	31	0	0	31	0	0.8387	54.77	NE
MAB_1895c	-	hypothetical protein	22	0	0	22	0	0.9091	141.25	NE
MAB_1896c	-	Hypothetical protein	7	0	0	7	0	1	257.71	NE
MAB_1897c	-	Probable high-affinity nickel-transporter NicT	16	0	0	16	0	1	108.25	NE
MAB_1898	-	Probable cobalamin biosynthesis protein CobD	15	0	1	14	0	0.8667	87	NE
MAB_1899c	-	hypothetical protein	15	0	15	0	0	0.7333	4.36	GD
MAB_1900c	-	Putative low molecular weight protein tyrosine phosphatase	9	0	0	9	0	0.7778	115.86	NE
MAB_1901c	-	Conserved hypothetical protein (hydrolase?)	3	0	0	3	0	0.6667	32	NE
MAB_1902	-	Putative aminotransferase CobC	13	0	0	13	0	1	91.92	NE
MAB_1903	-	hypothetical protein	14	0	0	14	0	0.8571	71.92	NE
MAB_1904	-	hypothetical protein	9	0	0	9	0	0.8889	50.38	NE
MAB_1905	-	Putative phosphoglycerate mutase	18	0	16	2	0	0.4444	21.38	GD
MAB_1906	-	Pyridoxamine 5'-phosphate oxidase-related	14	0	0	14	0	0.7143	46.7	NE
MAB_1907	-	hypothetical protein	19	0	0	19	0	0.9474	80	NE
MAB_1908c	-	hypothetical protein	17	0	0	17	0	0.8235	265.14	NE
MAB_1909c	-	Probable methanol dehydrogenase transcriptional regulatory protein MoxR3	10	0	0	10	0	1	192.2	NE
MAB_1910c	-	hypothetical protein	3	0	0	3	0	0.6667	84	NE
MAB_1911c	-	hypothetical protein	16	0	0	16	0	1	171.62	NE
MAB_1912c	-	hypothetical protein	6	0	0	6	0	1	245.17	NE
MAB_1913	-	Conserved hypothetical protein (ribonuclease?)	23	2	0	21	0	0.7391	308.47	NE
MAB_1914c	-	Probable adenylate cyclase	16	0	0	16	0	1	181.38	NE
MAB_1915	-	Probable fatty-acid-coa ligase FadD	28	0	0	28	0	0.8929	197.24	NE
MAB_1916c	-	3-methyl-2-oxobutanoate hydroxymethyltransferase	15	13	0	2	0	0.2	191.33	ES
MAB_1917	-	hypothetical protein	15	0	0	0	15	1	229.4	GA
MAB_1918	-	Conserved hypothetical protein (possible hydrolase)	23	0	0	0	23	0.9565	498.5	GA
MAB_1919	-	Conserved hypothetical protein (possible hydrolase)	29	0	0	0	29	1	205.69	GA
MAB_1920	-	Probable glutamine synthetase	18	18	0	0	0	0.0556	1	ES
MAB_1921	-	Glutamate-ammonia-ligase adenylyltransferase GlnE	38	0	0	38	0	0.8421	94.66	NE
MAB_1922	-	hypothetical protein	4	0	0	4	0	0.75	372	NE
MAB_1923c	-	hypothetical protein	5	0	0	5	0	0.8	111.75	NE
MAB_1924	-	Putative transcriptional regulator, MarR family	5	0	0	5	0	1	212.8	NE
MAB_1925	-	hypothetical protein	5	0	0	5	0	1	283.4	NE
MAB_1926	-	Putative transcriptional regulatory protein PrrA	11	0	0	11	0	1	119.36	NE
MAB_1927	-	Putative sensor-type histidine kinase PrrB	13	0	0	13	0	0.8462	57.55	NE
MAB_1928c	-	hypothetical protein	10	0	0	10	0	1	180.1	NE
MAB_1929	-	hypothetical protein	17	0	0	17	0	0.7059	93.5	NE
MAB_1930c	-	hypothetical protein	5	0	0	5	0	1	41	NE
MAB_1931c	-	hypothetical protein	9	0	0	9	0	0.7778	132.29	NE
MAB_1932c	-	Probable chaperone protein HchA (Hsp31)	22	0	0	22	0	0.8636	209.63	NE
MAB_1933c	-	Probable glutamine synthetase, type I (GlnA1)	32	31	0	1	0	0.0312	96	ES
MAB_1934	-	hypothetical protein	4	0	0	4	0	0.75	229	NE
MAB_1935	-	Putative drug resistance transporter	21	0	0	21	0	1	133.29	NE
MAB_1936	-	hypothetical protein	18	0	0	18	0	0.7778	64.36	NE
MAB_1937	-	Putative peptide monooxygenase	30	0	0	30	0	0.8333	94.56	NE
MAB_1938c	-	Putative transcriptional regulator, TetR family	5	0	0	5	0	0.8	222.75	NE
MAB_1939	-	Probable cytochrome P450	14	0	0	14	0	1	170.57	NE
MAB_1940c	-	hypothetical protein	8	0	0	8	0	0.5	11.5	NE
MAB_1942c	-	Probable lipoic acid synthetase LipA	13	0	13	0	0	0.7692	4.1	GD
MAB_1943c	-	Probable lipoyltransferase LipB	10	0	10	0	0	0.7	4	GD
MAB_1944c	-	hypothetical protein	9	0	0	0	9	1	329.22	GA
MAB_1945c	-	2-oxoglutarate dehydrogenase, E2 component, dihydrolipoamide succinyltransferase	12	0	11	0	1	0.5833	70.43	GD
MAB_1946	-	hypothetical protein	4	0	0	0	4	1	48	GA
MAB_1947	-	hypothetical protein	7	0	0	0	7	0.8571	727.83	GA
MAB_1948c	-	Probable cytosol aminopeptidase (leucyl aminopeptidase?)	14	0	0	0	14	0.9286	393.85	GA
MAB_1949	-	Probable aminomethyltransferase/Glycine cleavagesystem T protein	20	0	0	8	12	0.9	290.61	GA
MAB_1950	-	Probable branched-chain amino acid aminotransferase (IlvE)	17	0	0	17	0	0.8235	20.43	NE
MAB_1951c	-	Conserved hypothetical protein (phosphoesterase?)	44	0	0	44	0	0.8182	120.97	NE
MAB_1952c	-	adenosylcobinamide-GDP ribazoletransferase	10	0	0	10	0	0.9	176.67	NE
MAB_1953c	-	Probable nicotinate-nucleotide--dimethylbenzimidazole phosphoribosyltransferase CobT	15	0	0	15	0	0.8667	150.69	NE
MAB_1954c	-	Putative cobinamide kinase/cobinamide phosphate guanylyltransferase CobU	10	0	0	10	0	0.7	59	NE
MAB_1955c	-	hypothetical protein	7	0	0	7	0	1	238.71	NE
MAB_1956	-	Probable glycerate kinase	12	0	0	12	0	0.8333	191	NE
MAB_1957	-	hypothetical protein	4	0	0	4	0	0.25	12	NE
MAB_1958c	-	hypothetical protein	13	0	0	13	0	1	375.31	NE
MAB_1959	-	Probable adenosine kinase CbhK	6	0	0	6	0	1	88.67	NE
MAB_1960c	-	Probable asparagine synthetase AsnB	34	32	0	2	0	0.0588	40.5	ES
MAB_1961	-	Probable cytochrome c oxidase subunit 2 precursor	12	0	0	12	0	0.9167	28.27	NE
MAB_1962	-	Probable cytochrome c oxidase polypeptide 4	8	0	0	8	0	0.875	56.29	NE
MAB_1963	-	Putative membrane protein, MmpS family	10	0	0	0	10	1	570.1	GA
MAB_1964	-	hypothetical protein	9	0	0	0	9	0.6667	731.33	GA
MAB_1965c	-	Conserved hypothetical protein (pyridoxamine 5'-phosphate oxidase?)	6	0	0	0	6	0.8333	515.4	GA
MAB_1966c	-	Probable ubiquinol-cytochrome c reductase cytochrome b subunit	29	0	15	0	14	0.8621	70.48	GD
MAB_1967c	-	Probable ubiquinol-cytochrome c reductase iron-sulfur subunit (Rieske iron-sulfur protein)	16	0	16	0	0	0.5	5.12	GD
MAB_1968c	-	Probable ubiquinol-cytochrome c reductase cytochrome c subunit	11	0	11	0	0	0.8182	3.56	GD
MAB_1969c	-	Probable cytochrome c oxidase subunit III	16	0	14	2	0	0.5625	20	GD
MAB_1970	-	Anthranilate phosphoribosyltransferase TrpD	10	9	0	0	1	0.1	146	ES
MAB_1971c	-	Probable DNA polymerase III epsilon subunit	23	0	0	0	23	0.913	404.9	GA
MAB_1972c	-	Conserved hypothetical protein (methyltransferase?)	9	0	0	0	9	1	240.67	GA
MAB_1973	-	hypothetical protein	5	0	0	0	5	1	533.8	GA
MAB_1974	-	Putative secreted protein	22	0	0	0	22	1	994.68	GA
MAB_1975	-	hypothetical protein	23	0	0	0	23	0.8261	303.74	GA
MAB_1976	-	Conserved hypothetical protein (glycosyl transferase?)	15	14	0	1	0	0.0667	293	ES
MAB_1977	-	Putative methyltransferase	10	0	0	10	0	1	187.2	NE
MAB_1978c	-	Probable long-chain-fatty-acid--CoA ligase FadD	28	0	0	28	0	0.9643	109	NE
MAB_1979	-	hypothetical protein	3	0	0	3	0	0	0	NE
MAB_1980c	-	hypothetical protein	12	0	0	12	0	0.75	90.89	NE
MAB_1981	-	hypothetical protein	8	0	0	8	0	0.875	299.14	NE
MAB_1982	-	Putative arsenite-transporting ATPase	18	0	0	18	0	0.8889	82.62	NE
MAB_1983	-	hypothetical protein	6	0	0	6	0	0.8333	347.4	NE
MAB_1984	-	Probable 1-acylglycerol-3-phosphate O-acyltransferase	11	9	0	0	2	0.1818	159	ES
MAB_1985	-	Conserved hypothtical membrane protein	25	0	0	0	25	0.96	704.71	GA
MAB_1986	-	hypothetical protein	8	0	0	0	8	1	293.62	GA
MAB_1987	-	3-deoxy-7-phosphoheptulonate synthase	15	14	0	1	0	0.0667	54	ES
MAB_1988c	-	Probable serine/threonine protein kinase	24	0	0	24	0	0.875	53.81	NE
MAB_1989c	-	Hypothetical protein	7	0	0	7	0	1	565.43	NE
MAB_1990	-	hypothetical protein	6	0	0	6	0	1	257.67	NE
MAB_1991c	-	hypothetical protein	17	14	0	3	0	0.2353	147.25	ES
MAB_1992c	-	Probable polyprenyl synthetase	13	0	0	13	0	0.6923	66.78	NE
MAB_1993	-	Probable 5,10-methylenetetrahydrofolate reductase	14	0	0	14	0	0.8571	219.5	NE
MAB_1994c	-	Probable conserved lipoprotein LppM	12	0	0	12	0	1	206.42	NE
MAB_1995c	-	Conserved hypothetical protein (acetyltransferase?)	14	0	0	14	0	0.7857	217.09	NE
MAB_1996	-	hypothetical protein	3	0	0	3	0	1	51	NE
MAB_1997	-	Protein MraZ	11	0	9	2	0	0.2727	18.67	GD
MAB_1998	-	16S rRNA (cytosine(1402)-N(4))-methyltransferase	20	0	20	0	0	0.35	3.86	GD
MAB_1999	-	hypothetical protein	17	2	15	0	0	0.1176	8	GD
MAB_2000	-	Probable penicillin-binding membrane protein PbpB	24	24	0	0	0	0	0	ES
MAB_2001	-	UDP-N-acetylmuramyl-tripeptide synthetase MurE	21	21	0	0	0	0	0	ES
MAB_2002	-	UDP-N-acetylmuramoyl-tripeptide--D-alanyl-D- alanine ligase MurF	12	12	0	0	0	0	0	ES
MAB_2003	-	Phospho-N-acetylmuramoyl-pentapeptide- transferaseMurX	13	11	0	2	0	0.1538	188.5	ES
MAB_2004	-	UDP-N-acetylmuramoylalanine--D-glutamate ligase MurD	20	18	0	2	0	0.1	45	ES
MAB_2005	-	Putative cell division protein FtsW	22	18	0	4	0	0.2273	116.6	ES
MAB_2006	-	UDP-N-acetylglucosamine--N-acetylmuramyl- (pentapeptide) pyrophosphoryl-undecaprenol N-acetylglucosamine transferase MurG	18	18	0	0	0	0	0	ES
MAB_2007	-	UDP-N-acetylmuramate--L-alanine ligase MurC	24	24	0	0	0	0	0	ES
MAB_2008	-	Putative cell division protein FtsQ	9	8	0	1	0	0.2222	34	ES
MAB_2009	-	Putative cell division protein FtsZ	4	0	0	4	0	0	0	NE
MAB_2010	-	hypothetical protein	10	0	0	10	0	0.8	93.62	NE
MAB_2011	-	hypothetical protein	12	0	0	12	0	0.75	224.44	NE
MAB_2012	-	hypothetical protein	16	13	0	0	3	0.1875	476.67	ES
MAB_2013c	-	hypothetical protein	14	0	0	0	14	1	351.07	GA
MAB_2014c	-	Putative transcriptional regulator, ArsR	4	0	0	0	4	1	44	GA
MAB_2015c	-	hypothetical protein	4	0	0	0	4	1	265	GA
MAB_2016	-	hypothetical protein	6	0	0	0	6	0.6667	114.5	GA
MAB_2017	-	Hypothetical immunogenic protein antigen 84	13	12	0	1	0	0.0769	576	ES
MAB_2018	-	Hypothetical protein	3	0	0	3	0	0.6667	493.5	NE
MAB_2019	-	Putative VanY-type carboxypeptidase	11	0	0	11	0	1	224.45	NE
[truncated: 2,922 more rows]

## Sheet: Dataset S1C
Essentiality calls for other genomic features
Genomic features	TAs	ES sites	GD sites	NE sites	GA sites	saturation	mean	call
terminator_1480	1	0	0	1	0	1	2	NE
terminator_1488	1	0	0	1	0	1	2	NE
terminator_4632	0	0	0	0	0	0	0	N/A
terminator_8298	1	0	0	1	0	1	76	NE
terminator_10431	5	0	0	5	0	1	84.8	NE
terminator_10433	5	0	0	5	0	1	84.8	NE
terminator_40017	1	0	0	0	1	1	102	GA
terminator_40019	1	0	0	0	1	1	102	GA
terminator_46426	4	0	0	4	0	1	112	NE
terminator_46428	5	0	0	5	0	1	90.8	NE
terminator_46913	1	1	0	0	0	0	0	ES
terminator_64363	0	0	0	0	0	0	0	N/A
terminator_66054	1	0	0	1	0	1	111	NE
terminator_83682	0	0	0	0	0	0	0	N/A
terminator_102331	1	0	0	1	0	0	0	NE
terminator_103391	0	0	0	0	0	0	0	N/A
terminator_110142	1	0	0	1	0	1	243	NE
terminator_112696	0	0	0	0	0	0	0	N/A
terminator_114906	0	0	0	0	0	0	0	N/A
terminator_153596	2	0	0	2	0	1	10	NE
terminator_160136	0	0	0	0	0	0	0	N/A
terminator_161173	1	0	0	1	0	1	8	NE
terminator_173730	2	0	0	2	0	1	199	NE
terminator_173733	1	0	0	1	0	1	85	NE
terminator_173759	0	0	0	0	0	0	0	N/A
terminator_193271	0	0	0	0	0	0	0	N/A
terminator_198707	1	0	0	1	0	1	3	NE
terminator_200160	0	0	0	0	0	0	0	N/A
terminator_203083	4	0	0	4	0	0	0	NE
terminator_207016	2	0	0	2	0	1	28	NE
terminator_213648	0	0	0	0	0	0	0	N/A
terminator_219759	1	0	0	1	0	0	0	NE
terminator_221002	0	0	0	0	0	0	0	N/A
terminator_223135	4	4	0	0	0	0	0	ES
terminator_245448	3	0	0	3	0	1	253.67	NE
terminator_249716	0	0	0	0	0	0	0	N/A
terminator_258039	1	0	0	1	0	1	25	NE
terminator_261527	1	0	0	1	0	1	56	NE
terminator_262423	0	0	0	0	0	0	0	N/A
terminator_263064	0	0	0	0	0	0	0	N/A
terminator_275984	1	0	0	1	0	1	59	NE
terminator_285265	0	0	0	0	0	0	0	N/A
terminator_291025	1	0	0	1	0	1	154	NE
terminator_303546	3	0	0	3	0	0.6667	110	NE
terminator_323778	0	0	0	0	0	0	0	N/A
terminator_326470	0	0	0	0	0	0	0	N/A
terminator_326500	1	0	0	1	0	1	47	NE
terminator_326628	3	0	0	3	0	0.3333	2	NE
terminator_327243	0	0	0	0	0	0	0	N/A
terminator_342477	0	0	0	0	0	0	0	N/A
terminator_348016	1	0	0	1	0	1	1	NE
terminator_350994	0	0	0	0	0	0	0	N/A
terminator_374020	1	0	0	1	0	1	609	NE
terminator_376109	1	0	0	1	0	1	3	NE
terminator_378550	0	0	0	0	0	0	0	N/A
terminator_379471	1	0	0	1	0	1	60	NE
terminator_381585	0	0	0	0	0	0	0	N/A
terminator_395247	0	0	0	0	0	0	0	N/A
terminator_405536	1	0	0	1	0	1	711	NE
terminator_406329	0	0	0	0	0	0	0	N/A
terminator_406419	2	0	0	2	0	1	197	NE
terminator_406420	2	0	0	2	0	1	197	NE
terminator_435187	0	0	0	0	0	0	0	N/A
terminator_436311	3	0	0	3	0	1	36.33	NE
terminator_446520	2	0	0	2	0	1	124	NE
terminator_448516	1	0	0	1	0	1	13	NE
terminator_454159	0	0	0	0	0	0	0	N/A
terminator_461737	0	0	0	0	0	0	0	N/A
terminator_462249	0	0	0	0	0	0	0	N/A
terminator_472544	1	0	0	1	0	1	79	NE
terminator_473276	1	0	0	1	0	1	175	NE
terminator_480874	2	0	0	2	0	0.5	2	NE
terminator_486279	0	0	0	0	0	0	0	N/A
terminator_487586	0	0	0	0	0	0	0	N/A
terminator_491235	0	0	0	0	0	0	0	N/A
terminator_491914	1	0	0	1	0	1	120	NE
terminator_496122	1	0	0	1	0	1	178	NE
terminator_538010	0	0	0	0	0	0	0	N/A
terminator_546637	2	0	0	2	0	1	149	NE
terminator_552806	1	0	0	1	0	1	4	NE
terminator_554103	1	0	0	1	0	1	358	NE
terminator_559760	1	0	0	1	0	1	52	NE
terminator_560813	2	0	0	2	0	1	10	NE
terminator_567242	2	0	0	2	0	1	74	NE
terminator_578362	1	0	0	1	0	1	54	NE
terminator_589910	0	0	0	0	0	0	0	N/A
terminator_590076	0	0	0	0	0	0	0	N/A
terminator_598885	0	0	0	0	0	0	0	N/A
terminator_609368	0	0	0	0	0	0	0	N/A
terminator_623361	1	0	0	1	0	1	127	NE
terminator_637852	2	0	0	2	0	0.5	171	NE
terminator_648842	0	0	0	0	0	0	0	N/A
terminator_649091	3	0	0	3	0	0	0	NE
terminator_650944	0	0	0	0	0	0	0	N/A
terminator_650951	0	0	0	0	0	0	0	N/A
terminator_653943	1	0	0	1	0	0	0	NE
terminator_659145	1	0	0	1	0	1	92	NE
terminator_677486	2	0	0	2	0	1	33	NE
terminator_694749	0	0	0	0	0	0	0	N/A
terminator_698165	2	0	0	2	0	1	28	NE
terminator_712915	1	0	0	1	0	1	41	NE
terminator_718590	1	0	0	1	0	1	11	NE
terminator_726981	0	0	0	0	0	0	0	N/A
terminator_727408	0	0	0	0	0	0	0	N/A
terminator_743695	0	0	0	0	0	0	0	N/A
terminator_746422	1	0	0	1	0	1	775	NE
terminator_749714	1	0	0	1	0	1	38	NE
terminator_756377	1	0	0	1	0	1	233	NE
terminator_758471	0	0	0	0	0	0	0	N/A
terminator_763110	1	0	0	1	0	1	30	NE
terminator_764018	0	0	0	0	0	0	0	N/A
terminator_771915	3	0	0	3	0	1	10.33	NE
terminator_771916	2	0	0	2	0	1	6	NE
terminator_772375	1	0	0	1	0	1	106	NE
terminator_772376	1	0	0	1	0	1	106	NE
terminator_773558	2	0	0	2	0	1	36.5	NE
terminator_776537	2	0	0	2	0	1	8.5	NE
terminator_779516	2	0	0	0	2	1	28	GA
terminator_793160	0	0	0	0	0	0	0	N/A
terminator_794374	1	0	0	1	0	1	89	NE
terminator_794909	0	0	0	0	0	0	0	N/A
terminator_795848	1	0	0	1	0	1	13	NE
terminator_815990	0	0	0	0	0	0	0	N/A
terminator_828760	3	0	0	3	0	0.3333	55	NE
terminator_829587	1	0	0	1	0	1	8	NE
terminator_848908	0	0	0	0	0	0	0	N/A
terminator_854283	1	0	0	1	0	1	51	NE
terminator_855836	7	7	0	0	0	0	0	ES
terminator_859027	2	0	0	2	0	1	245	NE
terminator_859214	0	0	0	0	0	0	0	N/A
terminator_861874	0	0	0	0	0	0	0	N/A
terminator_866539	0	0	0	0	0	0	0	N/A
terminator_871132	0	0	0	0	0	0	0	N/A
terminator_871954	1	0	0	0	1	1	37	GA
terminator_878160	1	0	0	1	0	1	7	NE
terminator_878451	0	0	0	0	0	0	0	N/A
terminator_878460	0	0	0	0	0	0	0	N/A
terminator_878986	1	0	0	1	0	1	80	NE
terminator_882205	0	0	0	0	0	0	0	N/A
terminator_887279	2	0	0	2	0	0.5	56	NE
terminator_889718	1	0	0	1	0	1	9	NE
terminator_892438	1	0	0	1	0	1	47	NE
terminator_895227	3	0	3	0	0	0	0	GD
terminator_913669	2	0	0	2	0	1	32	NE
terminator_918449	0	0	0	0	0	0	0	N/A
terminator_993479	0	0	0	0	0	0	0	N/A
terminator_993587	2	0	0	2	0	0.5	2	NE
terminator_999108	0	0	0	0	0	0	0	N/A
terminator_1005506	1	0	0	1	0	1	20	NE
terminator_1009025	3	0	0	3	0	1	17.33	NE
terminator_1009027	3	0	0	3	0	1	17.33	NE
terminator_1021315	2	0	0	2	0	1	17.5	NE
terminator_1026388	1	0	0	1	0	1	49	NE
terminator_1029216	2	0	0	2	0	1	26.5	NE
terminator_1034760	1	0	0	1	0	1	107	NE
terminator_1035691	1	0	0	1	0	0	0	NE
terminator_1036223	1	0	0	1	0	1	111	NE
terminator_1041761	1	0	0	1	0	1	92	NE
terminator_1041769	1	0	0	1	0	1	92	NE
terminator_1042985	1	0	0	1	0	1	39	NE
terminator_1050173	0	0	0	0	0	0	0	N/A
terminator_1052363	4	0	0	4	0	1	135	NE
terminator_1063948	0	0	0	0	0	0	0	N/A
terminator_1064185	0	0	0	0	0	0	0	N/A
terminator_1073011	1	1	0	0	0	0	0	ES
terminator_1074111	0	0	0	0	0	0	0	N/A
terminator_1075006	0	0	0	0	0	0	0	N/A
terminator_1079249	0	0	0	0	0	0	0	N/A
terminator_1093501	0	0	0	0	0	0	0	N/A
terminator_1108893	0	0	0	0	0	0	0	N/A
terminator_1113789	0	0	0	0	0	0	0	N/A
terminator_1122388	0	0	0	0	0	0	0	N/A
terminator_1122390	0	0	0	0	0	0	0	N/A
terminator_1132453	1	0	0	1	0	1	34	NE
terminator_1149438	2	0	0	0	2	1	105	GA
terminator_1149566	1	0	0	0	1	1	9	GA
terminator_1151024	3	0	0	0	3	1	320.33	GA
terminator_1158196	0	0	0	0	0	0	0	N/A
terminator_1171167	1	0	0	1	0	0	0	NE
terminator_1172502	1	0	0	1	0	1	249	NE
terminator_1173161	2	0	0	2	0	1	197	NE
terminator_1204750	1	0	0	1	0	1	32	NE
terminator_1204751	1	0	0	1	0	1	32	NE
terminator_1206726	0	0	0	0	0	0	0	N/A
terminator_1209536	0	0	0	0	0	0	0	N/A
terminator_1213957	0	0	0	0	0	0	0	N/A
terminator_1223264	0	0	0	0	0	0	0	N/A
terminator_1224503	0	0	0	0	0	0	0	N/A
terminator_1229953	0	0	0	0	0	0	0	N/A
terminator_1237182	2	0	0	2	0	1	4.5	NE
terminator_1244663	1	0	0	1	0	1	112	NE
terminator_1249853	1	1	0	0	0	0	0	ES
terminator_1266900	0	0	0	0	0	0	0	N/A
terminator_1274813	0	0	0	0	0	0	0	N/A
terminator_1275622	4	0	0	4	0	0.75	158	NE
terminator_1278353	0	0	0	0	0	0	0	N/A
terminator_1280971	1	0	0	1	0	1	33	NE
terminator_1287695	1	0	0	0	1	1	10	GA
terminator_1288586	2	0	0	0	2	1	341	GA
terminator_1289825	0	0	0	0	0	0	0	N/A
terminator_1299307	0	0	0	0	0	0	0	N/A
terminator_1300491	0	0	0	0	0	0	0	N/A
terminator_1304332	2	0	0	2	0	0.5	63	NE
terminator_1304766	2	0	0	2	0	1	62	NE
terminator_1309770	0	0	0	0	0	0	0	N/A
terminator_1325513	0	0	0	0	0	0	0	N/A
terminator_1332819	0	0	0	0	0	0	0	N/A
terminator_1343708	1	0	0	1	0	1	645	NE
terminator_1349711	1	0	0	1	0	1	53	NE
terminator_1354811	2	0	0	2	0	1	18	NE
terminator_1371357	1	0	0	1	0	1	36	NE
terminator_1385539	1	0	0	1	0	1	78	NE
terminator_1388097	2	0	0	2	0	1	27.5	NE
terminator_1418609	2	0	0	2	0	0.5	15	NE
terminator_1430710	0	0	0	0	0	0	0	N/A
terminator_1435389	1	0	0	1	0	0	0	NE
terminator_1447140	2	0	0	2	0	1	221	NE
terminator_1448499	0	0	0	0	0	0	0	N/A
terminator_1451628	0	0	0	0	0	0	0	N/A
terminator_1453235	0	0	0	0	0	0	0	N/A
terminator_1467517	2	0	0	0	2	1	21.5	GA
terminator_1467519	2	0	0	0	2	1	21.5	GA
terminator_1493637	0	0	0	0	0	0	0	N/A
terminator_1496459	3	0	0	3	0	1	299	NE
terminator_1498496	1	0	0	1	0	1	225	NE
terminator_1499980	1	0	0	1	0	0	0	NE
terminator_1503047	0	0	0	0	0	0	0	N/A
terminator_1503826	0	0	0	0	0	0	0	N/A
terminator_1508140	3	0	0	3	0	0.6667	21	NE
terminator_1522758	1	0	0	0	1	1	424	GA
terminator_1536669	3	0	0	3	0	1	257.33	NE
terminator_1539696	0	0	0	0	0	0	0	N/A
terminator_1549559	0	0	0	0	0	0	0	N/A
terminator_1551221	2	0	0	0	2	1	862.5	GA
terminator_1561059	1	0	0	1	0	1	367	NE
terminator_1563382	0	0	0	0	0	0	0	N/A
terminator_1563880	1	0	0	1	0	1	56	NE
terminator_1564295	1	0	0	1	0	1	353	NE
terminator_1566411	2	0	0	2	0	0.5	8	NE
terminator_1579615	0	0	0	0	0	0	0	N/A
terminator_1581374	1	0	0	1	0	1	20	NE
terminator_1582845	1	0	1	0	0	1	10	GD
terminator_1606096	1	0	0	0	1	1	15	GA
terminator_1608093	2	0	0	0	2	1	129.5	GA
terminator_1608131	1	0	0	0	1	1	231	GA
terminator_1609624	2	0	0	2	0	1	355	NE
terminator_1622177	2	0	0	2	0	1	204	NE
terminator_1642134	0	0	0	0	0	0	0	N/A
terminator_1642226	1	1	0	0	0	0	0	ES
terminator_1642934	1	1	0	0	0	0	0	ES
terminator_1649498	0	0	0	0	0	0	0	N/A
terminator_1652188	2	2	0	0	0	0	0	ES
terminator_1663684	0	0	0	0	0	0	0	N/A
terminator_1663686	0	0	0	0	0	0	0	N/A
terminator_1669566	1	0	0	0	1	1	53	GA
terminator_1677118	0	0	0	0	0	0	0	N/A
terminator_1678204	0	0	0	0	0	0	0	N/A
terminator_1682538	1	0	0	1	0	1	138	NE
terminator_1685747	1	0	0	1	0	1	33	NE
terminator_1691582	0	0	0	0	0	0	0	N/A
terminator_1693237	2	0	0	2	0	1	87	NE
terminator_1699584	0	0	0	0	0	0	0	N/A
terminator_1704415	0	0	0	0	0	0	0	N/A
terminator_1709757	1	0	0	1	0	1	67	NE
terminator_1729282	2	2	0	0	0	0	0	ES
terminator_1739430	0	0	0	0	0	0	0	N/A
terminator_1752207	0	0	0	0	0	0	0	N/A
terminator_1759793	1	0	0	1	0	1	1	NE
terminator_1762673	2	0	0	2	0	0.5	7	NE
terminator_1767410	0	0	0	0	0	0	0	N/A
terminator_1768980	0	0	0	0	0	0	0	N/A
terminator_1770222	1	0	0	1	0	0	0	NE
terminator_1777057	2	0	0	2	0	1	117.5	NE
terminator_1777059	2	0	0	2	0	1	117.5	NE
terminator_1778409	2	0	0	2	0	1	79	NE
terminator_1786183	1	0	0	1	0	1	44	NE
terminator_1786619	1	0	0	1	0	1	109	NE
terminator_1788951	1	0	0	1	0	1	157	NE
terminator_1789966	0	0	0	0	0	0	0	N/A
terminator_1792673	2	0	0	2	0	0.5	2	NE
terminator_1800842	1	0	0	1	0	0	0	NE
terminator_1809113	2	0	0	2	0	1	2	NE
terminator_1812868	1	0	0	1	0	1	15	NE
terminator_1817882	0	0	0	0	0	0	0	N/A
terminator_1823351	2	0	0	2	0	1	6	NE
terminator_1825958	1	0	0	0	1	1	143	GA
terminator_1829456	2	0	0	2	0	1	327.5	NE
terminator_1841579	0	0	0	0	0	0	0	N/A
terminator_1843572	0	0	0	0	0	0	0	N/A
terminator_1857191	1	0	0	1	0	1	186	NE
terminator_1865560	3	0	0	3	0	1	71.33	NE
terminator_1869423	1	0	0	1	0	1	86	NE
terminator_1877733	0	0	0	0	0	0	0	N/A
terminator_1884661	2	0	0	2	0	1	212	NE
terminator_1892532	1	0	0	1	0	1	15	NE
terminator_1896020	0	0	0	0	0	0	0	N/A
terminator_1898736	0	0	0	0	0	0	0	N/A
terminator_1905930	0	0	0	0	0	0	0	N/A
terminator_1909890	0	0	0	0	0	0	0	N/A
terminator_1925140	0	0	0	0	0	0	0	N/A
terminator_1932264	1	0	0	1	0	1	57	NE
terminator_1932265	1	0	0	1	0	1	57	NE
terminator_1934393	0	0	0	0	0	0	0	N/A
terminator_1935677	0	0	0	0	0	0	0	N/A
terminator_1936518	1	0	0	1	0	1	239	NE
terminator_1938765	1	0	0	1	0	1	416	NE
terminator_1949305	0	0	0	0	0	0	0	N/A
terminator_1962602	1	0	0	0	1	1	49	GA
terminator_1968652	0	0	0	0	0	0	0	N/A
terminator_1982315	0	0	0	0	0	0	0	N/A
terminator_2008853	1	1	0	0	0	0	0	ES
terminator_2023456	0	0	0	0	0	0	0	N/A
terminator_2040259	2	0	0	2	0	0.5	26	NE
terminator_2046852	0	0	0	0	0	0	0	N/A
terminator_2048132	0	0	0	0	0	0	0	N/A
terminator_2051647	1	0	0	0	1	1	157	GA
terminator_2051926	0	0	0	0	0	0	0	N/A
terminator_2070222	0	0	0	0	0	0	0	N/A
terminator_2070930	0	0	0	0	0	0	0	N/A
terminator_2082244	0	0	0	0	0	0	0	N/A
terminator_2088683	1	0	0	0	1	1	287	GA
terminator_2098056	1	0	0	1	0	1	51	NE
terminator_2098554	1	0	0	1	0	1	113	NE
terminator_2106958	0	0	0	0	0	0	0	N/A
terminator_2124390	1	0	0	1	0	1	101	NE
terminator_2128021	0	0	0	0	0	0	0	N/A
terminator_2132573	0	0	0	0	0	0	0	N/A
terminator_2142506	0	0	0	0	0	0	0	N/A
terminator_2145926	0	0	0	0	0	0	0	N/A
terminator_2148937	1	0	0	1	0	0	0	NE
terminator_2151777	1	0	0	1	0	1	73	NE
terminator_2160453	1	0	0	1	0	1	306	NE
terminator_2160459	0	0	0	0	0	0	0	N/A
terminator_2163069	0	0	0	0	0	0	0	N/A
terminator_2168409	0	0	0	0	0	0	0	N/A
terminator_2181154	0	0	0	0	0	0	0	N/A
terminator_2190873	1	0	0	1	0	1	135	NE
terminator_2193303	2	0	0	2	0	1	23	NE
terminator_2206318	2	0	0	2	0	1	206	NE
terminator_2206320	2	0	0	2	0	1	206	NE
terminator_2209419	0	0	0	0	0	0	0	N/A
terminator_2211904	0	0	0	0	0	0	0	N/A
terminator_2224591	1	1	0	0	0	0	0	ES
terminator_2230981	0	0	0	0	0	0	0	N/A
terminator_2236764	0	0	0	0	0	0	0	N/A
terminator_2240067	0	0	0	0	0	0	0	N/A
terminator_2242070	1	0	0	1	0	1	91	NE
terminator_2247799	0	0	0	0	0	0	0	N/A
terminator_2259607	2	0	0	2	0	0.5	8	NE
terminator_2282235	1	0	0	1	0	1	51	NE
terminator_2290939	0	0	0	0	0	0	0	N/A
terminator_2307527	0	0	0	0	0	0	0	N/A
terminator_2315475	4	0	0	0	4	1	122.25	GA
terminator_2321635	1	0	0	1	0	0	0	NE
terminator_2334376	0	0	0	0	0	0	0	N/A
terminator_2335081	0	0	0	0	0	0	0	N/A
terminator_2339934	2	0	0	2	0	1	65	NE
terminator_2340843	5	5	0	0	0	0	0	ES
terminator_2345840	0	0	0	0	0	0	0	N/A
terminator_2345842	1	0	0	1	0	1	64	NE
terminator_2356390	2	0	0	0	2	1	134.5	GA
terminator_2356391	2	0	0	0	2	1	134.5	GA
terminator_2357217	0	0	0	0	0	0	0	N/A
terminator_2371871	0	0	0	0	0	0	0	N/A
terminator_2377937	0	0	0	0	0	0	0	N/A
terminator_2378380	0	0	0	0	0	0	0	N/A
terminator_2381548	0	0	0	0	0	0	0	N/A
terminator_2385508	2	0	0	2	0	1	179.5	NE
terminator_2390677	0	0	0	0	0	0	0	N/A
terminator_2399727	2	0	0	2	0	1	511	NE
terminator_2420022	2	0	0	0	2	1	163	GA
terminator_2420552	1	1	0	0	0	0	0	ES
terminator_2425180	3	0	0	3	0	1	32	NE
terminator_2434785	0	0	0	0	0	0	0	N/A
terminator_2437674	1	0	0	1	0	1	84	NE
terminator_2440272	0	0	0	0	0	0	0	N/A
terminator_2441585	0	0	0	0	0	0	0	N/A
terminator_2448056	0	0	0	0	0	0	0	N/A
terminator_2451047	0	0	0	0	0	0	0	N/A
terminator_2454111	1	0	0	1	0	0	0	NE
terminator_2458122	2	0	0	2	0	1	481.5	NE
terminator_2459793	0	0	0	0	0	0	0	N/A
terminator_2461949	0	0	0	0	0	0	0	N/A
terminator_2477181	0	0	0	0	0	0	0	N/A
terminator_2491204	1	0	0	0	1	1	719	GA
terminator_2494848	2	0	0	2	0	0.5	187	NE
terminator_2517963	1	0	0	1	0	1	5	NE
terminator_2524665	1	0	0	1	0	1	246	NE
terminator_2532954	0	0	0	0	0	0	0	N/A
terminator_2537989	0	0	0	0	0	0	0	N/A
terminator_2547801	2	0	0	0	2	1	1630.5	GA
terminator_2552212	2	0	0	2	0	1	462.5	NE
terminator_2566096	3	0	0	3	0	1	28.67	NE
terminator_2567010	0	0	0	0	0	0	0	N/A
terminator_2578874	0	0	0	0	0	0	0	N/A
terminator_2579731	0	0	0	0	0	0	0	N/A
terminator_2582890	0	0	0	0	0	0	0	N/A
terminator_2588705	2	0	0	2	0	1	325	NE
terminator_2592532	0	0	0	0	0	0	0	N/A
terminator_2597491	1	0	0	1	0	1	593	NE
terminator_2599555	1	0	0	1	0	1	94	NE
terminator_2608869	3	0	0	3	0	1	69.67	NE
terminator_2610411	0	0	0	0	0	0	0	N/A
terminator_2615204	1	0	0	1	0	1	5	NE
terminator_2615544	0	0	0	0	0	0	0	N/A
terminator_2622531	0	0	0	0	0	0	0	N/A
terminator_2626203	3	0	0	3	0	1	358.33	NE
terminator_2638608	0	0	0	0	0	0	0	N/A
terminator_2644493	1	0	0	1	0	0	0	NE
terminator_2645102	0	0	0	0	0	0	0	N/A
terminator_2647285	0	0	0	0	0	0	0	N/A
terminator_2647866	2	0	0	2	0	1	68	NE
terminator_2673968	0	0	0	0	0	0	0	N/A
terminator_2675404	1	0	0	1	0	1	31	NE
terminator_2683164	2	0	2	0	0	1	1	GD
terminator_2710085	0	0	0	0	0	0	0	N/A
terminator_2722609	1	0	0	1	0	1	42	NE
terminator_2726906	0	0	0	0	0	0	0	N/A
terminator_2736451	2	0	0	2	0	1	9.5	NE
terminator_2737294	0	0	0	0	0	0	0	N/A
terminator_2737342	2	0	0	2	0	1	18	NE
terminator_2766216	0	0	0	0	0	0	0	N/A
terminator_2766891	0	0	0	0	0	0	0	N/A
terminator_2771654	0	0	0	0	0	0	0	N/A
terminator_2773872	0	0	0	0	0	0	0	N/A
terminator_2774860	1	0	1	0	0	0	0	GD
terminator_2800195	1	0	0	0	1	1	75	GA
terminator_2814502	1	0	0	1	0	1	118	NE
terminator_2820876	2	0	0	0	2	1	134.5	GA
terminator_2832246	0	0	0	0	0	0	0	N/A
terminator_2834357	1	0	0	1	0	1	363	NE
terminator_2835698	1	0	0	1	0	0	0	NE
terminator_2838499	1	0	0	1	0	1	30	NE
terminator_2846321	0	0	0	0	0	0	0	N/A
terminator_2854018	0	0	0	0	0	0	0	N/A
terminator_2864789	0	0	0	0	0	0	0	N/A
terminator_2868977	0	0	0	0	0	0	0	N/A
terminator_2869395	2	0	0	2	0	1	258.5	NE
terminator_2889125	1	0	0	1	0	1	33	NE
terminator_2922466	0	0	0	0	0	0	0	N/A
terminator_2933092	1	0	0	0	1	1	242	GA
terminator_2940752	0	0	0	0	0	0	0	N/A
terminator_2942424	1	0	0	1	0	1	2	NE
terminator_2950552	1	1	0	0	0	0	0	ES
terminator_2954624	4	0	0	4	0	0.5	32.5	NE
terminator_2957927	0	0	0	0	0	0	0	N/A
terminator_2961938	0	0	0	0	0	0	0	N/A
terminator_2962841	1	0	0	1	0	1	538	NE
terminator_2968764	0	0	0	0	0	0	0	N/A
terminator_2974163	1	0	0	1	0	1	381	NE
terminator_2988548	2	0	0	2	0	1	61	NE
terminator_2989022	2	0	0	2	0	1	54.5	NE
terminator_2992288	1	0	0	1	0	1	645	NE
terminator_2998701	0	0	0	0	0	0	0	N/A
terminator_3003807	0	0	0	0	0	0	0	N/A
terminator_3006157	0	0	0	0	0	0	0	N/A
terminator_3014543	1	0	0	0	1	1	2277	GA
terminator_3023466	1	0	0	1	0	1	12	NE
terminator_3054219	1	0	0	1	0	0	0	NE
terminator_3059137	0	0	0	0	0	0	0	N/A
terminator_3064576	3	0	0	3	0	1	119	NE
terminator_3075282	0	0	0	0	0	0	0	N/A
terminator_3076108	1	0	0	1	0	1	190	NE
terminator_3079325	1	0	0	0	1	1	669	GA
terminator_3082897	0	0	0	0	0	0	0	N/A
terminator_3094098	0	0	0	0	0	0	0	N/A
terminator_3096812	0	0	0	0	0	0	0	N/A
terminator_3105668	3	0	0	3	0	1	346.67	NE
terminator_3121097	4	4	0	0	0	0	0	ES
terminator_3125039	3	0	0	3	0	1	4	NE
terminator_3132752	0	0	0	0	0	0	0	N/A
terminator_3174213	2	0	0	2	0	1	52.5	NE
terminator_3180929	2	0	0	2	0	0.5	12	NE
terminator_3198776	0	0	0	0	0	0	0	N/A
terminator_3206675	0	0	0	0	0	0	0	N/A
terminator_3208044	2	0	0	0	2	1	355.5	GA
terminator_3209317	1	0	0	0	1	1	507	GA
terminator_3218359	2	0	0	0	2	0.5	19	GA
terminator_3222797	1	0	0	1	0	1	975	NE
terminator_3225460	0	0	0	0	0	0	0	N/A
terminator_3230382	2	0	0	0	2	1	488	GA
terminator_3249914	0	0	0	0	0	0	0	N/A
terminator_3251713	1	0	0	1	0	1	88	NE
terminator_3257595	0	0	0	0	0	0	0	N/A
terminator_3261886	0	0	0	0	0	0	0	N/A
terminator_3264173	0	0	0	0	0	0	0	N/A
terminator_3264179	0	0	0	0	0	0	0	N/A
terminator_3266731	2	0	0	2	0	0.5	1	NE
terminator_3269460	0	0	0	0	0	0	0	N/A
terminator_3269997	0	0	0	0	0	0	0	N/A
terminator_3276968	1	0	0	1	0	1	147	NE
terminator_3282236	1	0	0	1	0	1	299	NE
terminator_3291115	0	0	0	0	0	0	0	N/A
terminator_3295545	0	0	0	0	0	0	0	N/A
terminator_3310523	1	0	0	1	0	1	20	NE
terminator_3314841	0	0	0	0	0	0	0	N/A
terminator_3314913	0	0	0	0	0	0	0	N/A
terminator_3331227	0	0	0	0	0	0	0	N/A
terminator_3346629	1	0	0	1	0	1	47	NE
terminator_3350325	3	0	0	3	0	0.6667	6	NE
terminator_3361775	0	0	0	0	0	0	0	N/A
terminator_3366462	0	0	0	0	0	0	0	N/A
terminator_3367912	0	0	0	0	0	0	0	N/A
terminator_3371151	0	0	0	0	0	0	0	N/A
terminator_3371255	1	0	0	1	0	0	0	NE
terminator_3373664	0	0	0	0	0	0	0	N/A
terminator_3385186	0	0	0	0	0	0	0	N/A
terminator_3400974	1	0	0	0	1	1	3	GA
terminator_3402407	1	0	0	0	1	1	628	GA
terminator_3413927	0	0	0	0	0	0	0	N/A
terminator_3423459	1	0	0	1	0	0	0	NE
terminator_3434742	0	0	0	0	0	0	0	N/A
terminator_3436034	2	0	0	2	0	0.5	9	NE
terminator_3440579	1	0	0	1	0	1	84	NE
terminator_3443032	1	0	0	1	0	1	34	NE
terminator_3451291	2	0	0	2	0	1	355.5	NE
terminator_3459240	1	0	0	1	0	1	38	NE
terminator_3459522	3	3	0	0	0	0	0	ES
terminator_3490904	1	0	0	1	0	1	53	NE
terminator_3491011	3	0	0	3	0	1	62.33	NE
terminator_3491797	1	0	0	1	0	1	29	NE
terminator_3491798	2	0	0	2	0	0.5	29	NE
terminator_3494370	1	0	0	1	0	1	80	NE
terminator_3502964	0	0	0	0	0	0	0	N/A
terminator_3512831	1	0	0	1	0	1	63	NE
terminator_3513361	1	0	0	1	0	1	190	NE
terminator_3513363	1	0	0	1	0	1	190	NE
terminator_3522139	0	0	0	0	0	0	0	N/A
terminator_3522831	3	0	0	3	0	1	60.67	NE
terminator_3527393	0	0	0	0	0	0	0	N/A
terminator_3541591	1	0	0	1	0	1	5	NE
terminator_3555015	1	0	0	1	0	1	141	NE
terminator_3558256	1	0	0	1	0	1	7	NE
terminator_3561563	0	0	0	0	0	0	0	N/A
terminator_3570800	1	0	0	1	0	1	174	NE
terminator_3585089	1	0	0	1	0	1	143	NE
terminator_3585232	1	0	0	1	0	1	5	NE
terminator_3591428	0	0	0	0	0	0	0	N/A
terminator_3599555	2	0	0	2	0	1	52	NE
terminator_3603438	4	0	0	4	0	1	13.5	NE
terminator_3605879	1	0	0	1	0	1	198	NE
terminator_3605957	1	0	0	1	0	1	215	NE
terminator_3620524	0	0	0	0	0	0	0	N/A
terminator_3622658	1	0	0	1	0	1	30	NE
terminator_3625215	1	0	0	1	0	1	26	NE
terminator_3632611	1	0	0	1	0	1	25	NE
terminator_3632613	1	0	0	1	0	1	25	NE
terminator_3634803	2	0	0	2	0	1	21	NE
terminator_3643545	1	0	0	1	0	1	4	NE
terminator_3643570	0	0	0	0	0	0	0	N/A
terminator_3644653	0	0	0	0	0	0	0	N/A
terminator_3649996	2	0	0	2	0	1	62	NE
terminator_3661163	0	0	0	0	0	0	0	N/A
terminator_3674164	1	0	0	1	0	1	1	NE
terminator_3678387	1	0	0	1	0	0	0	NE
terminator_3691911	2	0	0	2	0	1	68.5	NE
terminator_3699323	1	0	0	1	0	1	85	NE
terminator_3702112	0	0	0	0	0	0	0	N/A
terminator_3723929	1	0	0	1	0	1	36	NE
terminator_3729510	0	0	0	0	0	0	0	N/A
terminator_3736288	2	0	0	2	0	1	47	NE
terminator_3756207	1	0	0	1	0	1	2	NE
terminator_3757466	0	0	0	0	0	0	0	N/A
terminator_3757645	1	0	0	1	0	1	59	NE
terminator_3758462	0	0	0	0	0	0	0	N/A
terminator_3768241	0	0	0	0	0	0	0	N/A
terminator_3781874	0	0	0	0	0	0	0	N/A
terminator_3787945	0	0	0	0	0	0	0	N/A
terminator_3796726	0	0	0	0	0	0	0	N/A
terminator_3804756	1	1	0	0	0	0	0	ES
terminator_3806661	0	0	0	0	0	0	0	N/A
terminator_3807978	1	0	0	1	0	1	385	NE
terminator_3813257	0	0	0	0	0	0	0	N/A
terminator_3821179	3	0	0	3	0	1	277.67	NE
terminator_3836381	0	0	0	0	0	0	0	N/A
terminator_3845472	0	0	0	0	0	0	0	N/A
terminator_3847228	0	0	0	0	0	0	0	N/A
terminator_3849444	0	0	0	0	0	0	0	N/A
terminator_3849926	0	0	0	0	0	0	0	N/A
terminator_3851794	0	0	0	0	0	0	0	N/A
terminator_3863036	1	0	0	0	1	1	162	GA
terminator_3863979	1	1	0	0	0	0	0	ES
terminator_3866443	1	0	1	0	0	0	0	GD
terminator_3872600	1	0	0	1	0	1	112	NE
terminator_3875254	0	0	0	0	0	0	0	N/A
terminator_3880314	1	0	0	1	0	1	120	NE
terminator_3888035	1	0	0	1	0	1	8	NE
terminator_3891199	1	0	0	1	0	1	17	NE
terminator_3895001	0	0	0	0	0	0	0	N/A
terminator_3895003	0	0	0	0	0	0	0	N/A
terminator_3907837	0	0	0	0	0	0	0	N/A
terminator_3911681	1	0	0	1	0	1	27	NE
terminator_3919282	0	0	0	0	0	0	0	N/A
terminator_3921815	1	0	0	1	0	1	151	NE
terminator_3922335	0	0	0	0	0	0	0	N/A
terminator_3929678	2	0	0	2	0	1	154.5	NE
terminator_3936029	0	0	0	0	0	0	0	N/A
terminator_3938767	1	0	0	0	1	1	116	GA
terminator_3946109	0	0	0	0	0	0	0	N/A
terminator_3951026	1	0	0	1	0	1	181	NE
terminator_3953690	2	0	0	2	0	1	474	NE
terminator_3962866	2	0	0	2	0	1	95.5	NE
terminator_3971104	0	0	0	0	0	0	0	N/A
terminator_3975489	2	0	0	2	0	1	183	NE
terminator_3988843	1	0	0	1	0	0	0	NE
terminator_3990822	1	0	0	1	0	1	65	NE
terminator_3996982	3	0	0	3	0	0.6667	69	NE
terminator_3996983	2	0	0	2	0	1	69	NE
terminator_4002602	1	0	0	1	0	1	183	NE
terminator_4010220	3	0	0	3	0	1	47.67	NE
terminator_4016611	2	0	0	2	0	1	1.5	NE
terminator_4016612	2	0	0	2	0	1	1.5	NE
terminator_4035914	1	1	0	0	0	0	0	ES
terminator_4052726	1	0	0	1	0	1	13	NE
terminator_4056742	1	0	0	0	1	1	483	GA
terminator_4061591	0	0	0	0	0	0	0	N/A
terminator_4062644	2	0	0	2	0	1	31.5	NE
terminator_4071834	1	0	0	1	0	1	12	NE
terminator_4078715	2	0	0	2	0	1	108.5	NE
terminator_4085440	1	0	0	1	0	1	29	NE
terminator_4114917	0	0	0	0	0	0	0	N/A
terminator_4120463	3	0	0	3	0	1	84.33	NE
terminator_4126686	1	0	0	0	1	1	1020	GA
terminator_4130912	1	0	0	0	1	1	209	GA
terminator_4137383	1	0	0	1	0	1	301	NE
terminator_4149526	0	0	0	0	0	0	0	N/A
terminator_4153613	2	0	0	2	0	1	135	NE
terminator_4154328	1	0	0	1	0	1	70	NE
terminator_4158620	0	0	0	0	0	0	0	N/A
terminator_4159661	0	0	0	0	0	0	0	N/A
terminator_4159810	2	0	0	0	2	1	610	GA
terminator_4161091	1	0	0	0	1	1	479	GA
terminator_4161694	2	0	0	2	0	1	16	NE
terminator_4161836	5	0	0	5	0	1	111	NE
terminator_4162150	2	0	0	2	0	1	5	NE
terminator_4165737	1	0	0	1	0	1	2	NE
terminator_4171225	1	0	0	1	0	1	54	NE
terminator_4174196	0	0	0	0	0	0	0	N/A
terminator_4176837	1	0	0	1	0	0	0	NE
terminator_4178197	1	0	0	1	0	1	1131	NE
terminator_4196792	2	0	0	2	0	1	215.5	NE
terminator_4204032	1	0	0	1	0	1	125	NE
terminator_4206570	3	0	0	3	0	1	177	NE
terminator_4219506	1	0	0	1	0	1	30	NE
terminator_4234969	0	0	0	0	0	0	0	N/A
terminator_4236424	2	0	0	2	0	1	303.5	NE
terminator_4238461	0	0	0	0	0	0	0	N/A
terminator_4239806	0	0	0	0	0	0	0	N/A
terminator_4246301	0	0	0	0	0	0	0	N/A
terminator_4257716	3	0	0	3	0	1	35.67	NE
terminator_4266178	0	0	0	0	0	0	0	N/A
terminator_4274718	1	0	0	1	0	1	4	NE
terminator_4282690	0	0	0	0	0	0	0	N/A
terminator_4325140	0	0	0	0	0	0	0	N/A
terminator_4343231	1	0	0	1	0	0	0	NE
terminator_4350863	0	0	0	0	0	0	0	N/A
terminator_4365911	0	0	0	0	0	0	0	N/A
terminator_4368856	0	0	0	0	0	0	0	N/A
terminator_4369486	0	0	0	0	0	0	0	N/A
terminator_4374166	0	0	0	0	0	0	0	N/A
terminator_4378739	1	0	0	1	0	1	151	NE
terminator_4391485	1	0	0	1	0	1	550	NE
terminator_4393568	0	0	0	0	0	0	0	N/A
terminator_4397091	2	2	0	0	0	0	0	ES
terminator_4405979	1	0	0	1	0	1	20	NE
terminator_4410554	2	0	0	2	0	1	215.5	NE
terminator_4410843	0	0	0	0	0	0	0	N/A
terminator_4414549	1	0	0	1	0	0	0	NE
terminator_4424740	0	0	0	0	0	0	0	N/A
terminator_4449138	1	0	0	1	0	1	2	NE
terminator_4449141	1	0	0	1	0	1	2	NE
terminator_4449603	3	0	0	3	0	0.3333	72	NE
terminator_4464658	0	0	0	0	0	0	0	N/A
terminator_4477204	3	0	0	3	0	0.6667	23.5	NE
terminator_4484063	0	0	0	0	0	0	0	N/A
terminator_4486852	2	0	0	2	0	1	125	NE
terminator_4486855	3	0	0	3	0	1	130.67	NE
terminator_4492425	0	0	0	0	0	0	0	N/A
terminator_4511032	0	0	0	0	0	0	0	N/A
terminator_4511895	1	0	0	1	0	1	151	NE
terminator_4557923	1	0	0	1	0	1	2	NE
terminator_4559954	0	0	0	0	0	0	0	N/A
terminator_4560476	1	0	0	1	0	1	133	NE
terminator_4574608	1	0	0	1	0	1	37	NE
terminator_4578615	0	0	0	0	0	0	0	N/A
terminator_4591013	4	0	0	4	0	0.5	122.5	NE
terminator_4599749	0	0	0	0	0	0	0	N/A
terminator_4607426	0	0	0	0	0	0	0	N/A
terminator_4608077	2	0	0	2	0	0.5	5	NE
terminator_4619353	0	0	0	0	0	0	0	N/A
terminator_4619356	0	0	0	0	0	0	0	N/A
terminator_4620524	4	0	0	4	0	0.5	8	NE
terminator_4625350	8	0	0	8	0	0.75	20.5	NE
terminator_4653904	0	0	0	0	0	0	0	N/A
terminator_4672217	0	0	0	0	0	0	0	N/A
terminator_4675192	0	0	0	0	0	0	0	N/A
terminator_4681024	0	0	0	0	0	0	0	N/A
terminator_4686038	1	0	0	1	0	1	52	NE
terminator_4695532	0	0	0	0	0	0	0	N/A
terminator_4716677	0	0	0	0	0	0	0	N/A
terminator_4730821	1	0	0	1	0	1	78	NE
terminator_4732000	0	0	0	0	0	0	0	N/A
terminator_4733970	0	0	0	0	0	0	0	N/A
terminator_4736351	0	0	0	0	0	0	0	N/A
terminator_4742508	2	0	0	2	0	1	24.5	NE
terminator_4750724	2	0	0	2	0	1	2.5	NE
terminator_4761649	3	0	0	3	0	1	74.33	NE
terminator_4764821	3	0	0	3	0	1	13.67	NE
terminator_4765462	0	0	0	0	0	0	0	N/A
terminator_4765937	1	0	0	1	0	1	157	NE
terminator_4802336	0	0	0	0	0	0	0	N/A
terminator_4805874	0	0	0	0	0	0	0	N/A
terminator_4816871	2	0	0	2	0	1	12	NE
terminator_4819400	2	0	0	2	0	1	159	NE
terminator_4820721	1	0	0	1	0	1	61	NE
terminator_4821760	0	0	0	0	0	0	0	N/A
terminator_4829603	1	0	0	1	0	1	56	NE
terminator_4837503	0	0	0	0	0	0	0	N/A
terminator_4840692	1	0	0	1	0	1	116	NE
terminator_4846375	2	0	0	2	0	1	143	NE
terminator_4846866	1	0	0	1	0	0	0	NE
terminator_4856339	1	0	0	1	0	1	22	NE
terminator_4860127	0	0	0	0	0	0	0	N/A
terminator_4861083	0	0	0	0	0	0	0	N/A
terminator_4863196	0	0	0	0	0	0	0	N/A
terminator_4868642	1	0	0	1	0	1	46	NE
terminator_4874230	0	0	0	0	0	0	0	N/A
terminator_4875122	1	0	0	1	0	1	1	NE
terminator_4903478	2	0	0	2	0	1	93.5	NE
terminator_4903849	1	0	0	1	0	1	316	NE
terminator_4911021	2	0	0	2	0	1	61	NE
terminator_4915637	2	0	0	2	0	0.5	303	NE
terminator_4917505	0	0	0	0	0	0	0	N/A
terminator_4918245	1	0	0	1	0	1	46	NE
terminator_4921452	1	0	0	1	0	1	58	NE
terminator_4925046	1	0	0	1	0	1	228	NE
terminator_4926617	1	0	0	1	0	1	65	NE
terminator_4943489	0	0	0	0	0	0	0	N/A
terminator_4953784	2	0	0	2	0	1	6	NE
terminator_4953787	2	0	0	2	0	1	6	NE
terminator_4955185	0	0	0	0	0	0	0	N/A
terminator_4958934	1	0	0	1	0	1	475	NE
terminator_4969852	0	0	0	0	0	0	0	N/A
terminator_4976624	0	0	0	0	0	0	0	N/A
terminator_4983157	0	0	0	0	0	0	0	N/A
terminator_5001510	0	0	0	0	0	0	0	N/A
terminator_5005303	1	0	0	1	0	1	2	NE
terminator_5027681	1	0	0	1	0	1	431	NE
terminator_5033662	1	0	0	0	1	1	125	GA
terminator_5067035	2	0	0	2	0	1	228	NE
short ORF_MAB_4956c	2	0	0	0	2	1	551	GA
short ORF_MAB_4957	2	0	0	2	0	1	28	NE
short ORF_MAB_4958c	10	0	0	10	0	0.9	67	NE
short ORF_MAB_4959	3	0	0	3	0	1	94	NE
short ORF_MAB_4960c	4	0	0	4	0	1	328.75	NE
short ORF_MAB_4961	1	0	0	1	0	1	72	NE
short ORF_MAB_4962c	3	0	0	0	3	0.6667	11.5	GA
short ORF_MAB_4963	7	0	0	0	7	0.8571	126.33	GA
short ORF_MAB_4964	1	0	0	1	0	1	378	NE
short ORF_MAB_4965	0	0	0	0	0	0	0	N/A
short ORF_MAB_4966c	5	0	0	5	0	1	68	NE
short ORF_MAB_4967	1	0	0	1	0	1	2	NE
short ORF_MAB_4968	2	0	0	2	0	1	8.5	NE
short ORF_MAB_4969	4	0	0	4	0	1	27.25	NE
short ORF_MAB_4970	4	0	0	4	0	0.75	19.67	NE
short ORF_MAB_4971c	18	0	0	18	0	0.7222	53.15	NE
short ORF_MAB_4972	3	0	0	3	0	1	5.67	NE
short ORF_MAB_4973	1	0	0	1	0	1	34	NE
short ORF_MAB_4974	2	0	0	2	0	1	101	NE
short ORF_MAB_4975	1	0	0	1	0	1	15	NE
short ORF_MAB_4976c	1	0	0	0	1	1	59	GA
short ORF_MAB_4977	7	0	0	7	0	1	146.14	NE
short ORF_MAB_4978	0	0	0	0	0	0	0	N/A
short ORF_MAB_4979c	1	0	0	0	1	1	900	GA
short ORF_MAB_4980c	0	0	0	0	0	0	0	N/A
short ORF_MAB_4981c	0	0	0	0	0	0	0	N/A
short ORF_MAB_4982c	7	0	0	7	0	0.8571	249.33	NE
short ORF_MAB_4983c	1	0	0	0	1	1	796	GA
short ORF_MAB_4984c	0	0	0	0	0	0	0	N/A
short ORF_MAB_4985	2	0	0	2	0	1	54	NE
short ORF_MAB_4986	1	0	0	1	0	1	15	NE
short ORF_MAB_4987c	1	0	0	1	0	1	196	NE
short ORF_MAB_4988c	6	0	0	6	0	0.8333	269.2	NE
short ORF_MAB_4989c	6	0	0	5	1	0.8333	342.8	NE
short ORF_MAB_4990	0	0	0	0	0	0	0	N/A
short ORF_MAB_4991c	11	0	0	11	0	0.9091	98.3	NE
short ORF_MAB_4992	2	0	0	2	0	1	121.5	NE
short ORF_MAB_4993	0	0	0	0	0	0	0	N/A
short ORF_MAB_4994	2	0	0	2	0	1	17.5	NE
short ORF_MAB_4995	1	0	0	1	0	1	1	NE
short ORF_MAB_4996c	3	0	0	3	0	1	88.67	NE
short ORF_MAB_4997	11	0	0	11	0	1	141.36	NE
short ORF_MAB_4998c	12	0	0	12	0	1	145.25	NE
short ORF_MAB_4999c	13	0	0	13	0	1	171.31	NE
short ORF_MAB_5001c	1	0	0	1	0	1	1	NE
short ORF_MAB_5002c	0	0	0	0	0	0	0	N/A
short ORF_MAB_5003	3	3	0	0	0	0	0	ES
short ORF_MAB_5004c	1	0	0	1	0	0	0	NE
short ORF_MAB_5005c	1	0	0	0	1	1	522	GA
short ORF_MAB_5006c	4	0	0	0	4	1	676.25	GA
short ORF_MAB_5007c	1	0	0	1	0	1	335	NE
short ORF_MAB_5008c	2	0	0	2	0	0.5	4	NE
short ORF_MAB_5009	3	0	0	0	3	1	108	GA
short ORF_MAB_5010	5	2	0	3	0	0.8	22.25	NE
short ORF_MAB_5011c	3	0	0	3	0	1	151.67	NE
short ORF_MAB_5012	0	0	0	0	0	0	0	N/A
short ORF_MAB_5013	0	0	0	0	0	0	0	N/A
short ORF_MAB_5014c	1	0	0	1	0	1	14	NE
short ORF_MAB_5015c	2	0	0	2	0	1	41.5	NE
short ORF_MAB_5016c	8	0	0	8	0	1	39.88	NE
short ORF_MAB_5017c	2	2	0	0	0	0.5	1	ES
short ORF_MAB_5018c	2	0	0	2	0	1	110.5	NE
short ORF_MAB_5019c	3	0	0	3	0	1	189.67	NE
short ORF_MAB_5020c	0	0	0	0	0	0	0	N/A
short ORF_MAB_5021c	4	0	0	4	0	1	92.5	NE
short ORF_MAB_5022c	13	0	0	13	0	0.9231	84.75	NE
short ORF_MAB_5023c	2	0	0	0	2	1	26	GA
short ORF_MAB_5024c	1	0	0	1	0	1	38	NE
short ORF_MAB_5025c	1	0	0	1	0	1	130	NE
short ORF_MAB_5026c	0	0	0	0	0	0	0	N/A
short ORF_MAB_5027	2	0	0	2	0	1	176.5	NE
short ORF_MAB_5028c	4	0	0	4	0	1	205.75	NE
short ORF_MAB_5029	3	0	0	3	0	1	35	NE
short ORF_MAB_5030c	4	0	0	4	0	1	68	NE
short ORF_MAB_5031c	3	0	0	0	3	1	912.33	GA
short ORF_MAB_5032c	2	0	0	2	0	1	166	NE
short ORF_MAB_5033c	1	0	0	1	0	1	190	NE
short ORF_MAB_5034c	3	3	0	0	0	0	0	ES
short ORF_MAB_5035c	5	5	0	0	0	0	0	ES
short ORF_MAB_5036c	0	0	0	0	0	0	0	N/A
short ORF_MAB_5037c	1	0	0	1	0	1	459	NE
short ORF_MAB_5038c	1	0	0	1	0	1	54	NE
short ORF_MAB_5039c	2	0	0	2	0	1	66.5	NE
short ORF_MAB_5040	2	0	0	0	2	1	665.5	GA
short ORF_MAB_5041	4	0	0	4	0	0.75	28.67	NE
short ORF_MAB_5042c	3	0	0	3	0	0.6667	47.5	NE
short ORF_MAB_5043	3	0	0	3	0	1	40.67	NE
short ORF_MAB_5044c	2	0	0	2	0	1	11.5	NE
short ORF_MAB_5045	2	0	0	2	0	1	151.5	NE
short ORF_MAB_5046c	1	0	0	1	0	1	77	NE
short ORF_MAB_5047	2	0	0	2	0	1	38	NE
short ORF_MAB_5048c	0	0	0	0	0	0	0	N/A
short ORF_MAB_5049c	0	0	0	0	0	0	0	N/A
short ORF_MAB_5050c	2	2	0	0	0	0	0	ES
short ORF_MAB_5051c	1	0	0	1	0	1	21	NE
short ORF_MAB_5052	0	0	0	0	0	0	0	N/A
short ORF_MAB_5053c	1	0	0	1	0	1	109	NE
short ORF_MAB_5054	1	0	0	1	0	1	14	NE
short ORF_MAB_5055c	1	0	0	1	0	1	88	NE
short ORF_MAB_5056c	3	0	0	3	0	1	465	NE
short ORF_MAB_5057c	2	0	0	2	0	1	9	NE
short ORF_MAB_5058c	2	0	0	2	0	1	200.5	NE
short ORF_MAB_5059c	1	0	0	1	0	1	427	NE
short ORF_MAB_5060c	2	0	0	2	0	1	43.5	NE
short ORF_MAB_5061c	2	0	0	2	0	0.5	43	NE
short ORF_MAB_5062c	8	0	0	8	0	0.875	303.14	NE
short ORF_MAB_5063c	2	0	0	2	0	1	341	NE
short ORF_MAB_5064c	0	0	0	0	0	0	0	N/A
short ORF_MAB_5065c	23	0	0	23	0	0.9565	115.73	NE
short ORF_MAB_5066c	3	0	0	3	0	1	66	NE
short ORF_MAB_5067	2	0	0	2	0	1	175.5	NE
short ORF_MAB_5068c	6	0	0	6	0	1	71.67	NE
short ORF_MAB_5069c	2	0	0	2	0	1	137	NE
short ORF_MAB_5070c	1	0	0	1	0	1	5	NE
short ORF_MAB_5071c	6	0	0	6	0	0.8333	186.6	NE
short ORF_MAB_5072c	4	0	0	4	0	1	75	NE
short ORF_MAB_5073c	9	0	0	9	0	1	113	NE
short ORF_MAB_5074	9	0	0	9	0	0.8889	27.88	NE
short ORF_MAB_5075c	7	0	0	7	0	1	55.14	NE
short ORF_MAB_5076c	3	0	0	3	0	0.6667	131	NE
short ORF_MAB_5077c	3	0	0	0	3	1	1152.33	GA
short ORF_MAB_5078c	2	0	0	0	2	1	87	GA
short ORF_MAB_5079c	2	0	0	2	0	1	23	NE
short ORF_MAB_5080c	4	0	0	4	0	1	115.5	NE
short ORF_MAB_5081c	1	0	0	1	0	1	10	NE
short ORF_MAB_5082	4	0	0	0	4	1	1490.25	GA
ncRNA_Mab0225c	0	0	0	0	0	0	0	N/A
ncRNA_Mab0304	0	0	0	0	0	0	0	N/A
ncRNA_Mab10430c	6	0	0	6	0	0.8333	27.2	NE
ncRNA_Mab10431	0	0	0	0	0	0	0	N/A
ncRNA_Mab10511	1	0	0	1	0	1	62	NE
ncRNA_Mab10528c	0	0	0	0	0	0	0	N/A
ncRNA_Mab0549c	4	0	0	4	0	1	309.25	NE
ncRNA_Mab10731	2	0	0	2	0	1	17	NE
ncRNA_Mab0754	1	0	0	1	0	1	68	NE
ncRNA_Mab10869c	1	0	0	0	1	1	9	GA
ncRNA_Mab11066	2	0	0	2	0	1	54	NE
ncRNA_Mab1237c	1	1	0	0	0	0	0	ES
ncRNA_Mabr5052	2	2	0	0	0	0	0	ES
ncRNA_Mab1913	9	9	0	0	0	0	0	ES
ncRNA_Mab1997c	2	0	2	0	0	0	0	GD
ncRNA_Mab11997	2	0	2	0	0	0	0	GD
ncRNA_Mab2157c	1	0	0	1	0	1	366	NE
ncRNA_Mab2407	0	0	0	0	0	0	0	N/A
ncRNA_Mab12438	1	0	0	0	1	1	443	GA
ncRNA_Mab2550	1	0	0	1	0	1	175	NE
ncRNA_Mab12717c	6	0	0	6	0	1	171.83	NE
ncRNA_Mab12832c	2	0	0	0	2	0.5	36	GA
ncRNA_Mab13106c	1	0	0	1	0	0	0	NE
ncRNA_Mab3354c	1	0	0	0	1	1	211	GA
ncRNA_Mab13424c	5	0	0	0	5	1	925.8	GA
ncRNA_Mab3464c	0	0	0	0	0	0	0	N/A
ncRNA_Mab13466	3	0	0	3	0	1	468.67	NE
ncRNA_Mab13471c	9	9	0	0	0	0	0	ES
ncRNA_Mab13547	3	0	0	3	0	0.6667	40	NE
ncRNA_Mab13686	2	0	0	2	0	1	113	NE
ncRNA_Mab4196	5	0	0	5	0	1	75.8	NE
ncRNA_Mab4218c	3	0	0	3	0	1	436.33	NE
ncRNA_Mab4403	1	0	0	1	0	1	180	NE
ncRNA_Mab14441	2	0	0	2	0	1	56.5	NE
ncRNA_Mab14623c	6	0	0	6	0	1	136	NE
ncRNA_Mab14716c	4	0	0	4	0	0.75	32.33	NE
MAB_tRNA_5001	5	5	0	0	0	0	0	ES
MAB_tRNA_5002	5	5	0	0	0	0	0	ES
MAB_tRNA_5003	0	0	0	0	0	0	0	N/A
MAB_tRNA_5004	2	0	0	2	0	0	0	NE
MAB_tRNA_5005	2	0	0	2	0	0	0	NE
MAB_tRNA_5006	4	0	0	4	0	0	0	NE
MAB_tRNA_5007	2	0	0	2	0	0	0	NE
MAB_tRNA_5008c	5	0	0	5	0	0	0	NE
MAB_tRNA_5009c	1	0	0	1	0	0	0	NE
MAB_tRNA_5010	4	0	0	4	0	0	0	NE
MAB_tRNA_5011	3	0	0	3	0	0	0	NE
MAB_tRNA_5012c	5	0	0	5	0	0	0	NE
MAB_tRNA_5013	4	4	0	0	0	0	0	ES
MAB_tRNA_5014	1	1	0	0	0	0	0	ES
MAB_tRNA_5015	2	0	0	0	2	0	0	GA
MAB_tRNA_5016c	3	0	0	3	0	0	0	NE
MAB_tRNA_5017	4	0	0	4	0	1	8.5	NE
MAB_tRNA_5018c	2	0	0	2	0	0	0	NE
MAB_tRNA_5019	2	0	0	2	0	0	0	NE
MAB_tRNA_5020c	2	0	0	2	0	0	0	NE
MAB_rRNArrs_5051	68	68	0	0	0	0	0	ES
MAB_rRNArrl_5052	158	158	0	0	0	0	0	ES
MAB_rRNArrf_5053	3	3	0	0	0	0	0	ES
MAB_tRNA_5021	2	0	0	2	0	0	0	NE
MAB_tRNA_5022c	3	0	0	0	3	0	0	GA
MAB_tRNA_5023c	2	0	0	2	0	0	0	NE
MAB_tRNA_5024c	4	0	0	4	0	0	0	NE
MAB_tRNA_5025c	5	5	0	0	0	0	0	ES
MAB_tRNA_5026	2	0	0	2	0	0	0	NE
MAB_tRNA_5027	3	0	0	3	0	0	0	NE
MAB_tRNA_5028	3	0	0	3	0	0	0	NE
MAB_tRNA_5029	3	0	0	3	0	1	22.67	NE
MAB_tRNA_5030c	2	0	0	0	2	0.5	402	GA
MAB_tRNA_5031c	4	4	0	0	0	0	0	ES
MAB_tRNA_5032	2	0	0	2	0	1	74.5	NE
MAB_tRNA_5033	1	0	0	1	0	0	0	NE
MAB_tRNA_5034	1	0	0	0	1	0	0	GA
MAB_tRNA_5035c	1	0	0	1	0	1	3	NE
MAB_tRNA_5036	2	0	0	2	0	0	0	NE
MAB_tRNA_5037	0	0	0	0	0	0	0	N/A
MAB_tRNA_5038	2	0	0	2	0	0	0	NE
MAB_tRNA_5039c	4	0	0	4	0	0	0	NE
MAB_tRNA_5040c	4	4	0	0	0	0	0	ES
MAB_tRNA_5041c	3	0	0	3	0	0	0	NE
MAB_tRNA_5042c	4	4	0	0	0	0	0	ES
MAB_tRNA_5043c	2	0	0	2	0	0.5	13	NE
MAB_tRNA_5044c	4	4	0	0	0	0	0	ES
MAB_tRNA_5045c	3	3	0	0	0	0	0	ES
MAB_tRNA_5046c	3	0	0	3	0	0	0	NE
MAB_tRNA_5047	2	0	0	2	0	1	206.5	NE
PROM_1984	5	4	0	1	0	0.2	79	ES
PROM_3458	9	4	0	5	0	0.5556	72.6	NE
PROM_3926	6	0	0	6	0	0.8333	55.2	NE
PROM_5438	1	0	0	1	0	1	45	NE
PROM_6173	9	0	0	9	0	1	106.89	NE
PROM_9860	4	0	0	4	0	1	108.5	NE
PROM_11706	6	0	0	0	6	1	380.67	GA
PROM_14028	5	0	0	0	5	1	783.4	GA
PROM_14132	4	0	0	0	4	1	474.25	GA
PROM_16488	8	0	0	0	8	1	276.12	GA
PROM_18348	6	4	0	2	0	0.3333	68	ES
PROM_20855	4	1	0	0	3	0.75	610.33	GA
PROM_23501	5	0	0	0	5	1	947.6	GA
PROM_23722	5	0	0	0	5	1	286.6	GA
PROM_24889	1	0	0	0	1	1	378	GA
PROM_25003	3	0	0	0	3	1	523	GA
PROM_27396	7	0	0	0	7	1	150.57	GA
PROM_28338	9	0	0	0	9	0.8889	234.75	GA
PROM_28377	7	0	0	0	7	1	266.57	GA
PROM_29373	7	3	0	0	4	0.4286	76	GA
PROM_31990	6	2	0	4	0	0.6667	93.25	NE
PROM_37767	10	3	0	0	7	0.6	360.5	GA
PROM_38200	4	0	0	0	4	1	1146	GA
PROM_39729	5	0	0	0	5	1	346.2	GA
PROM_40319	3	0	0	0	3	1	191.67	GA
PROM_42853	9	0	0	9	0	0.7778	328.71	NE
PROM_50525	8	0	0	8	0	0.875	39.29	NE
PROM_54592	3	0	0	3	0	1	79.33	NE
PROM_56606	3	0	0	3	0	0.6667	214.5	NE
PROM_57232	4	0	0	4	0	1	43.25	NE
PROM_59077	6	0	0	0	6	0.8333	442.2	GA
PROM_60968	6	0	0	0	6	1	119	GA
PROM_63438	6	0	0	0	6	1	491.5	GA
PROM_64212	6	0	0	0	6	1	470.67	GA
PROM_67185	8	0	0	8	0	0.75	301.67	NE
PROM_68406	5	0	0	5	0	0.8	146	NE
PROM_70542	6	0	0	6	0	0.8333	78.6	NE
PROM_71670	3	0	0	3	0	1	716.33	NE
PROM_71802	2	0	0	2	0	1	66.5	NE
PROM_74008	9	0	0	9	0	0.4444	169.5	NE
PROM_77234	4	0	0	4	0	1	36.5	NE
PROM_77376	4	0	0	4	0	1	198	NE
PROM_79890	6	0	0	6	0	1	160	NE
PROM_80083	6	0	0	6	0	1	166.17	NE
PROM_82406	2	0	0	2	0	1	32	NE
PROM_87657	4	0	0	4	0	1	176.25	NE
PROM_94316	6	0	0	6	0	0.8333	14.2	NE
PROM_96267	9	0	0	9	0	1	99	NE
PROM_96559	3	0	0	3	0	1	89	NE
PROM_97901	5	0	0	5	0	1	137.4	NE
PROM_98956	4	0	0	4	0	0.75	200.33	NE
PROM_103872	8	0	0	8	0	0.625	105.8	NE
PROM_107624	3	0	0	3	0	1	47.33	NE
PROM_109354	5	0	0	5	0	1	77.6	NE
PROM_110123	2	0	0	2	0	1	402	NE
PROM_112319	2	0	0	0	2	1	602.5	GA
PROM_113863	4	0	0	0	4	0.75	297.67	GA
PROM_116426	10	0	0	10	0	0.9	148.22	NE
PROM_116475	9	0	0	9	0	0.8889	156.25	NE
PROM_117788	6	1	0	5	0	0.8333	188.6	NE
PROM_118628	11	3	0	0	8	0.5455	203.17	GA
PROM_119060	5	0	0	0	5	1	191	GA
PROM_119871	4	0	0	0	4	1	206.75	GA
PROM_120459	8	0	0	0	8	1	137.25	GA
PROM_121597	2	0	0	0	2	1	1073.5	GA
PROM_122517	5	0	0	0	5	1	202.2	GA
PROM_124984	4	0	0	4	0	0.75	125.67	NE
PROM_125172	8	0	0	8	0	0.875	139.14	NE
PROM_125901	6	0	0	6	0	1	335	NE
PROM_127145	2	0	0	2	0	1	148	NE
PROM_127907	2	0	0	2	0	1	247	NE
PROM_127939	2	0	0	2	0	1	247	NE
PROM_130381	5	0	0	5	0	1	48.8	NE
PROM_133260	6	0	0	6	0	0.8333	205.6	NE
PROM_135300	4	0	0	4	0	1	123.25	NE
PROM_138865	6	0	0	6	0	0.8333	33.2	NE
PROM_141267	2	0	0	2	0	1	105.5	NE
PROM_143534	5	0	0	5	0	1	26.8	NE
PROM_146657	6	0	0	0	6	1	156.17	GA
PROM_148785	5	0	0	0	5	1	396.8	GA
PROM_148859	5	0	0	0	5	1	396.8	GA
PROM_149065	4	0	0	0	4	1	141	GA
PROM_150244	4	4	0	0	0	0	0	ES
PROM_151479	12	0	0	12	0	1	260.83	NE
PROM_153128	2	0	0	2	0	1	334.5	NE
PROM_153487	5	0	0	5	0	0.8	250.25	NE
PROM_154777	7	0	0	7	0	0.7143	54.8	NE
PROM_157753	5	0	0	5	0	0.8	40.75	NE
PROM_158473	4	0	0	4	0	0.5	56	NE
PROM_158566	6	0	0	6	0	0.8333	67.2	NE
PROM_159387	4	0	0	4	0	0.75	121	NE
PROM_163587	3	0	0	0	3	1	508.67	GA
PROM_164665	8	0	0	0	8	1	344.88	GA
PROM_167891	4	4	0	0	0	0	0	ES
PROM_171602	7	0	0	7	0	1	217.86	NE
PROM_173985	5	0	0	5	0	1	117.4	NE
PROM_176287	6	1	0	5	0	0.8333	71.6	NE
PROM_183777	4	3	0	0	1	0.25	479	ES
PROM_186039	8	0	0	0	8	1	315.12	GA
PROM_186916	3	0	0	0	3	0.6667	11.5	GA
PROM_193812	2	0	0	2	0	1	523.5	NE
PROM_193964	13	0	0	13	0	0.8462	115.36	NE
PROM_198798	3	0	0	3	0	1	536.67	NE
PROM_201709	3	3	0	0	0	0	0	ES
PROM_203388	2	0	0	2	0	1	266.5	NE
PROM_203475	4	0	0	4	0	1	403	NE
PROM_207666	1	0	0	1	0	1	1438	NE
PROM_208241	3	0	0	3	0	1	13	NE
PROM_208913	3	0	0	3	0	1	215.33	NE
PROM_214190	4	0	0	4	0	1	83	NE
PROM_216131	7	0	0	7	0	0.8571	221.67	NE
PROM_216324	6	0	0	6	0	1	310.67	NE
PROM_218422	7	0	0	7	0	1	90.86	NE
PROM_218426	7	0	0	7	0	1	90.86	NE
PROM_219588	8	0	0	8	0	0.75	9.83	NE
PROM_222932	9	0	0	9	0	0.8889	26.38	NE
PROM_223375	21	21	0	0	0	0	0	ES
PROM_225715	8	0	0	8	0	0.625	289	NE
PROM_226572	7	0	0	7	0	0.7143	207.6	NE
PROM_230513	4	0	0	4	0	1	287.75	NE
PROM_230697	5	0	0	5	0	1	491.8	NE
PROM_233204	4	0	0	4	0	1	115	NE
PROM_247643	4	0	0	4	0	0.75	59.67	NE
PROM_249036	7	0	0	7	0	0.7143	84	NE
PROM_249819	8	0	0	8	0	1	620.62	NE
PROM_251665	5	0	0	5	0	0.6	222	NE
PROM_252103	7	0	0	7	0	1	368.57	NE
PROM_253359	3	0	0	3	0	0.6667	44	NE
PROM_257100	7	0	0	7	0	1	131	NE
PROM_257385	2	0	0	2	0	1	150.5	NE
PROM_259911	4	0	0	4	0	0.75	114	NE
PROM_260312	4	0	0	4	0	0.75	113.33	NE
PROM_262335	5	0	0	5	0	0.4	16.5	NE
PROM_262368	6	0	0	6	0	0.3333	16.5	NE
PROM_263053	4	0	0	4	0	0.25	15	NE
PROM_263617	3	0	0	3	0	1	169.33	NE
PROM_266558	7	0	0	7	0	1	56.29	NE
PROM_268092	6	3	0	3	0	0.5	311	NE
PROM_269541	8	0	0	8	0	0.875	65.71	NE
PROM_270327	7	0	0	7	0	0.7143	107	NE
PROM_271177	7	0	0	1	6	1	904.43	GA
PROM_273148	2	0	0	2	0	1	118	NE
PROM_273252	3	0	0	3	0	1	181.33	NE
PROM_274574	7	0	0	7	0	1	135.71	NE
PROM_277324	7	0	0	7	0	0.8571	102.67	NE
PROM_278249	6	0	0	6	0	0.6667	84.75	NE
PROM_279311	6	0	0	6	0	0.6667	97.75	NE
PROM_279323	6	0	0	6	0	0.8333	156.2	NE
PROM_281608	7	0	0	7	0	0.8571	199.33	NE
PROM_282784	4	0	0	4	0	0	0	NE
PROM_283792	5	0	0	5	0	1	114	NE
PROM_285042	5	0	0	5	0	0.6	10	NE
PROM_287093	7	0	0	7	0	0.8571	95.33	NE
PROM_291960	5	0	0	5	0	1	59.4	NE
PROM_298687	3	0	0	3	0	1	40.33	NE
PROM_301407	6	0	0	6	0	1	105.5	NE
PROM_302937	5	0	0	0	5	0.6	372.67	GA
PROM_306110	3	0	0	3	0	1	419.33	NE
PROM_309408	6	0	0	6	0	1	97.67	NE
PROM_310279	8	2	0	6	0	0.625	14.2	NE
PROM_317966	6	0	0	6	0	0.8333	135.4	NE
PROM_320036	8	0	0	8	0	1	354.5	NE
PROM_321331	7	0	0	2	5	0.8571	502.83	GA
PROM_321371	8	0	0	4	4	1	389.12	GA
PROM_325916	2	1	0	1	0	0.5	79	NE
PROM_326823	4	0	0	4	0	0.75	15	NE
PROM_327310	4	0	0	4	0	0.75	10.33	NE
PROM_329582	4	0	0	4	0	1	352.75	NE
PROM_332764	7	0	0	7	0	0.7143	98	NE
PROM_336173	4	0	0	4	0	1	61.25	NE
PROM_336258	5	0	0	5	0	1	148.4	NE
PROM_338206	4	0	0	4	0	0.75	153.33	NE
PROM_339993	2	0	0	0	2	1	55	GA
PROM_342471	2	1	0	1	0	0.5	37	NE
PROM_342757	1	0	0	1	0	1	110	NE
PROM_344271	9	0	0	9	0	0.8889	515	NE
PROM_345556	7	0	0	7	0	1	34.86	NE
PROM_347470	4	0	0	4	0	1	87	NE
PROM_347519	4	0	0	4	0	1	38.75	NE
PROM_347921	5	0	0	5	0	0.8	87.25	NE
PROM_349685	6	0	0	6	0	1	174.5	NE
PROM_350332	5	0	0	5	0	1	99.2	NE
PROM_352578	8	0	0	8	0	0.625	81.8	NE
PROM_355335	7	0	0	7	0	1	49.29	NE
PROM_356059	5	0	0	5	0	1	48.8	NE
PROM_362841	10	0	0	10	0	1	194.2	NE
PROM_363890	5	0	0	5	0	1	135.2	NE
PROM_363950	5	0	0	5	0	1	135.2	NE
PROM_364765	4	0	0	4	0	1	141.25	NE
PROM_365968	1	0	0	1	0	1	139	NE
PROM_367322	4	0	0	4	0	1	105.5	NE
PROM_367642	3	0	0	3	0	1	58.67	NE
PROM_371387	4	0	0	4	0	1	168.75	NE
PROM_371549	3	0	0	3	0	1	162	NE
PROM_373238	3	0	0	3	0	0.6667	82	NE
PROM_374008	8	0	0	8	0	0.5	155.75	NE
PROM_375832	3	0	0	3	0	0.6667	36.5	NE
PROM_377154	6	0	0	6	0	0.8333	15.2	NE
PROM_377478	4	0	1	3	0	0.5	39.5	NE
PROM_380316	6	0	0	6	0	0.3333	301	NE
PROM_380424	11	0	0	11	0	0.6364	132.29	NE
PROM_382781	4	0	0	4	0	1	64.75	NE
PROM_386578	3	0	0	3	0	1	114.67	NE
PROM_388883	5	0	0	5	0	0.8	73.5	NE
PROM_389112	9	0	0	9	0	0.4444	29.5	NE
PROM_392837	6	0	0	6	0	1	141.67	NE
PROM_393765	5	0	0	5	0	1	135.6	NE
PROM_398792	6	0	0	6	0	0.8333	19	NE
PROM_402005	3	0	0	2	1	1	204.33	NE
PROM_402106	3	0	0	0	3	1	275.33	GA
PROM_403454	6	0	0	6	0	1	61.67	NE
PROM_404240	5	0	0	5	0	0.8	55.5	NE
PROM_406636	4	0	0	4	0	0.75	89	NE
PROM_411340	5	0	0	0	5	1	427.4	GA
PROM_411499	6	0	0	1	5	1	329.33	GA
PROM_414165	6	0	0	6	0	1	636.5	NE
PROM_414224	7	0	0	7	0	1	567.86	NE
PROM_415643	4	0	0	4	0	1	158.25	NE
PROM_417232	5	0	0	5	0	0.8	46	NE
PROM_417805	5	0	0	5	0	1	60.8	NE
PROM_417963	3	0	0	3	0	1	20.33	NE
PROM_419975	4	0	0	4	0	1	44.75	NE
PROM_422831	4	0	1	3	0	0.75	157.33	NE
PROM_422955	6	0	0	6	0	1	124	NE
PROM_425832	7	0	0	7	0	0.8571	68.33	NE
PROM_425954	9	0	0	9	0	0.7778	142.14	NE
PROM_428510	6	0	0	6	0	1	22.83	NE
PROM_431150	5	0	0	5	0	1	26.6	NE
PROM_433193	3	0	0	3	0	1	209.67	NE
PROM_437541	4	0	0	4	0	1	152.75	NE
PROM_438236	4	0	0	4	0	1	37.25	NE
PROM_440129	8	0	0	8	0	0.75	26.67	NE
PROM_440891	12	0	0	12	0	0.8333	14	NE
PROM_449284	8	0	0	8	0	1	137.5	NE
PROM_451107	13	0	0	13	0	0.7692	159.7	NE
PROM_451736	3	0	0	3	0	0.6667	180	NE
PROM_454856	4	0	0	4	0	0.75	188	NE
PROM_456384	8	0	0	8	0	0.625	65.2	NE
PROM_458725	5	0	0	5	0	0.8	233.25	NE
PROM_460694	8	0	0	8	0	0.625	37.4	NE
PROM_468257	4	0	0	4	0	1	182.5	NE
PROM_468726	10	0	0	10	0	0.9	228.89	NE
PROM_471860	8	0	0	8	0	0.75	114.33	NE
PROM_472270	5	0	0	5	0	1	216.8	NE
PROM_475516	3	0	0	3	0	0.3333	14	NE
PROM_478416	7	0	0	7	0	0.8571	27.33	NE
PROM_479091	3	0	0	3	0	1	512	NE
PROM_479243	4	0	0	4	0	1	460.75	NE
PROM_479996	4	0	0	4	0	0.75	81.67	NE
PROM_483771	9	0	0	9	0	0.7778	139.57	NE
PROM_483890	9	0	0	9	0	0.7778	88.43	NE
PROM_484176	4	4	0	0	0	0	0	ES
PROM_485040	8	0	0	0	8	1	243.75	GA
PROM_489527	6	0	0	6	0	0.8333	146.2	NE
PROM_491670	4	0	0	4	0	1	300.75	NE
PROM_495470	5	0	0	5	0	1	48.4	NE
PROM_495529	7	0	0	7	0	0.8571	320.33	NE
PROM_499552	6	0	0	6	0	0.8333	73.8	NE
PROM_501385	6	3	0	3	0	0.5	223.67	NE
PROM_503406	6	0	0	6	0	1	69.33	NE
PROM_503821	8	0	0	8	0	1	256.38	NE
PROM_506756	5	0	2	3	0	0.6	26.67	NE
PROM_507882	3	0	0	3	0	1	96	NE
PROM_511884	3	0	0	3	0	1	53.67	NE
PROM_513108	3	0	0	3	0	1	88.67	NE
PROM_513237	4	0	0	4	0	1	82	NE
PROM_514728	10	7	0	3	0	0.3	136.67	ES
PROM_518358	4	0	0	0	4	0.75	104.67	GA
PROM_519698	4	1	0	3	0	0.75	112	NE
PROM_519729	5	1	0	4	0	0.8	92.5	NE
PROM_520628	0	0	0	0	0	0	0	N/A
PROM_524424	10	0	0	10	0	1	44.5	NE
PROM_524626	7	0	0	7	0	0.5714	64.5	NE
PROM_529127	6	0	0	6	0	0.5	16.33	NE
PROM_529956	4	0	0	4	0	0.75	111.67	NE
PROM_533614	4	0	0	4	0	1	125.25	NE
PROM_534203	8	0	0	8	0	1	222.25	NE
PROM_536829	6	0	6	0	0	0.6667	2.75	GD
PROM_539640	4	0	0	4	0	1	566.5	NE
PROM_541213	7	0	0	7	0	0.8571	191.5	NE
PROM_542271	7	2	0	5	0	0.7143	66.2	NE
PROM_543520	6	0	0	6	0	0.8333	97.8	NE
PROM_546148	5	0	0	5	0	1	157.8	NE
PROM_546738	8	0	0	8	0	1	152.38	NE
PROM_551571	1	0	0	1	0	1	102	NE
PROM_552677	4	0	0	4	0	1	306.25	NE
PROM_555602	2	0	0	2	0	1	68	NE
PROM_555655	1	0	0	1	0	1	45	NE
PROM_558162	6	0	0	6	0	1	36.17	NE
PROM_559984	2	0	0	2	0	1	12	NE
PROM_560017	3	0	0	3	0	1	14.33	NE
PROM_560677	9	0	0	9	0	1	257.22	NE
PROM_562439	9	0	0	9	0	0.7778	150.71	NE
PROM_564258	3	0	0	3	0	1	135	NE
PROM_566276	3	0	0	3	0	1	74	NE
PROM_568054	7	0	0	7	0	1	484.29	NE
PROM_568350	7	0	0	7	0	0.4286	68.33	NE
PROM_571446	6	0	6	0	0	0.6667	16.25	GD
PROM_571990	5	0	5	0	0	0.8	1.75	GD
PROM_574184	5	0	0	5	0	0.8	84.5	NE
PROM_575811	4	0	0	4	0	1	34.25	NE
PROM_580260	14	0	0	14	0	0.9286	96.69	NE
PROM_582697	7	0	0	7	0	1	249.29	NE
PROM_583506	2	0	0	2	0	1	343.5	NE
PROM_584786	5	0	0	5	0	1	177.4	NE
PROM_584835	6	0	0	6	0	1	176.5	NE
PROM_586035	7	0	0	7	0	0.8571	72.83	NE
PROM_587603	10	0	0	10	0	0.9	44	NE
PROM_590438	9	0	0	9	0	1	50	NE
PROM_592574	4	0	0	4	0	1	30	NE
PROM_593481	7	0	0	7	0	1	170.14	NE
PROM_598202	8	0	0	8	0	0.75	160	NE
PROM_598226	9	0	0	9	0	0.7778	167	NE
PROM_600259	4	0	0	4	0	0.75	83.33	NE
PROM_602101	3	0	0	3	0	1	110.67	NE
PROM_604253	5	0	0	5	0	1	54.6	NE
PROM_606336	4	0	0	4	0	0.25	3	NE
PROM_606701	0	0	0	0	0	0	0	N/A
PROM_608563	6	0	0	6	0	1	28	NE
PROM_608659	6	0	0	6	0	1	64.5	NE
PROM_609138	7	0	0	7	0	0.4286	58.67	NE
PROM_611770	6	0	0	6	0	0.5	23	NE
PROM_613149	2	0	0	2	0	0	0	NE
PROM_617949	8	0	0	8	0	1	52.62	NE
PROM_619258	6	0	0	6	0	0.8333	32.6	NE
PROM_620224	9	0	0	9	0	0.7778	72.57	NE
PROM_621913	6	0	0	6	0	0.3333	86.5	NE
PROM_622097	3	0	0	3	0	0.6667	2	NE
PROM_623571	5	0	0	5	0	1	139.4	NE
PROM_626768	10	0	0	10	0	0.9	46.11	NE
PROM_626778	10	0	0	10	0	0.9	46.11	NE
PROM_630020	5	0	0	5	0	0.8	22.25	NE
PROM_632527	6	0	0	6	0	1	45.67	NE
PROM_638168	5	0	0	5	0	0.8	73	NE
PROM_642007	3	0	0	3	0	1	30.33	NE
PROM_643391	4	0	0	4	0	0.75	122.33	NE
PROM_644204	6	0	0	6	0	0.8333	196.8	NE
PROM_644843	3	0	0	3	0	1	145.67	NE
PROM_646254	6	0	0	6	0	0.6667	34	NE
PROM_649072	8	0	0	8	0	0.375	198.33	NE
PROM_651986	4	0	0	4	0	0.75	131	NE
PROM_652184	3	2	0	1	0	0.3333	328	ES
PROM_655093	10	0	0	10	0	0.9	40	NE
PROM_656309	6	0	0	6	0	1	117.17	NE
PROM_659919	4	0	0	4	0	1	96.5	NE
PROM_663710	1	0	0	1	0	1	169	NE
PROM_671436	8	0	0	8	0	0.25	12.5	NE
PROM_672054	7	0	0	7	0	0.8571	52.17	NE
PROM_674159	6	0	0	6	0	1	115	NE
PROM_676098	3	0	0	3	0	0.6667	215.5	NE
PROM_676926	9	0	0	9	0	1	343.78	NE
PROM_678874	2	0	0	2	0	1	29	NE
PROM_679855	8	0	0	8	0	1	39.88	NE
PROM_679928	7	0	0	7	0	1	45.29	NE
PROM_683462	6	0	0	6	0	1	115.5	NE
PROM_683537	5	0	0	5	0	1	134.2	NE
PROM_684178	6	1	0	5	0	0.6667	51	NE
PROM_686275	4	0	0	4	0	1	75.5	NE
PROM_687134	3	0	0	3	0	1	99	NE
PROM_687175	4	0	0	4	0	1	168.75	NE
PROM_688416	2	0	0	2	0	1	9.5	NE
PROM_689144	8	2	0	6	0	0.625	253	NE
PROM_691298	6	1	0	5	0	0.8333	97.2	NE
PROM_694315	4	0	0	4	0	0.5	4	NE
PROM_696578	5	0	0	5	0	0.8	119.75	NE
PROM_696619	3	0	0	3	0	0.6667	232	NE
PROM_697179	5	0	0	5	0	1	77.2	NE
PROM_698065	5	0	0	5	0	1	17.4	NE
PROM_700370	3	1	0	2	0	0.6667	21.5	NE
PROM_700422	3	1	0	2	0	0.6667	21.5	NE
PROM_702208	6	0	0	6	0	0.8333	100	NE
PROM_703212	4	0	0	4	0	1	103.25	NE
PROM_703255	4	0	0	4	0	1	103.25	NE
PROM_705331	3	0	0	3	0	1	168.33	NE
PROM_706360	3	0	0	3	0	1	257.67	NE
PROM_706426	3	0	0	3	0	1	257.67	NE
PROM_708070	5	1	0	4	0	0.8	109.75	NE
PROM_711740	4	0	0	4	0	1	247.25	NE
PROM_712831	4	0	0	4	0	1	186.5	NE
PROM_713466	4	0	0	4	0	1	77.25	NE
PROM_715236	3	0	0	3	0	1	64.33	NE
PROM_718428	6	0	0	6	0	1	36.5	NE
PROM_718960	9	0	0	9	0	0.6667	9.67	NE
PROM_719261	5	0	0	5	0	1	153.4	NE
PROM_720826	4	0	0	4	0	1	149.75	NE
PROM_720961	7	0	0	7	0	1	177	NE
PROM_728180	6	0	0	6	0	0.8333	154.4	NE
PROM_729880	3	0	0	3	0	1	190	NE
PROM_730393	3	0	0	3	0	0.6667	276.5	NE
PROM_732531	6	2	0	4	0	0.6667	46	NE
PROM_733896	6	0	0	6	0	0.5	69	NE
PROM_737006	6	0	0	6	0	0.8333	173.2	NE
PROM_737088	7	0	0	7	0	0.8571	180.83	NE
PROM_740133	8	0	0	8	0	1	112.5	NE
PROM_740335	3	0	0	2	1	0.6667	482	NE
PROM_741386	4	0	0	0	4	1	885.5	GA
PROM_743359	2	0	0	0	2	1	193.5	GA
PROM_744153	3	0	0	3	0	1	79	NE
PROM_744266	4	0	0	4	0	1	143.75	NE
PROM_745117	6	0	0	6	0	0.8333	70	NE
PROM_747365	5	0	0	5	0	0.8	304.75	NE
PROM_749366	4	0	0	4	0	0.75	63	NE
PROM_750206	7	0	0	7	0	0.8571	207.33	NE
PROM_751814	5	0	0	5	0	1	85	NE
PROM_754361	4	0	0	4	0	1	366	NE
PROM_756718	11	0	0	11	0	1	157.36	NE
PROM_757437	5	0	0	5	0	1	203.6	NE
PROM_758175	7	0	0	7	0	1	98.57	NE
PROM_760378	4	0	0	4	0	0.75	76.67	NE
PROM_761013	10	0	0	10	0	1	114.6	NE
PROM_761897	7	0	0	7	0	0.7143	113.8	NE
PROM_762015	8	0	0	8	0	0.875	32.14	NE
PROM_764092	1	0	0	1	0	1	159	NE
PROM_765218	5	0	0	5	0	0.6	91.67	NE
PROM_767082	6	0	0	6	0	1	22.5	NE
PROM_768167	5	0	0	5	0	1	135.2	NE
PROM_768464	5	0	0	5	0	0.4	266	NE
PROM_772752	6	0	0	6	0	1	454.5	NE
PROM_774777	7	0	0	7	0	0.7143	10	NE
PROM_775543	9	0	0	9	0	1	340.22	NE
PROM_776453	7	0	0	7	0	1	201.14	NE
PROM_779093	9	0	0	9	0	0.2222	573	NE
PROM_781572	2	0	0	0	2	1	169	GA
PROM_783449	3	0	0	0	3	1	901.33	GA
PROM_784121	2	0	0	0	2	1	1002.5	GA
PROM_786164	2	0	0	0	2	1	309.5	GA
PROM_789546	1	0	0	0	1	1	190	GA
PROM_789820	3	0	0	3	0	1	100.33	NE
PROM_797507	8	0	0	8	0	1	137.62	NE
PROM_801229	7	0	0	7	0	0.5714	256.75	NE
PROM_802782	9	0	0	9	0	0.7778	25.57	NE
PROM_802799	8	0	0	8	0	0.875	25.57	NE
PROM_803649	5	0	0	5	0	1	22	NE
PROM_805193	6	0	0	6	0	0.3333	101	NE
PROM_815408	6	0	0	6	0	1	60.67	NE
PROM_815526	8	0	0	8	0	1	68.5	NE
PROM_819290	3	0	0	3	0	1	8.33	NE
PROM_820783	4	0	0	4	0	1	14	NE
PROM_823216	5	0	0	5	0	1	261.6	NE
PROM_823303	5	0	0	5	0	1	385	NE
PROM_825982	6	0	0	6	0	0.8333	48.6	NE
PROM_826630	17	0	0	17	0	0.8235	28	NE
PROM_827990	8	0	0	8	0	1	124.88	NE
PROM_831759	6	0	0	6	0	1	69.5	NE
PROM_835338	6	0	0	6	0	1	47.17	NE
PROM_835340	6	0	0	6	0	1	47.17	NE
PROM_839584	2	0	0	2	0	1	28.5	NE
PROM_843017	4	0	0	4	0	1	75.75	NE
PROM_843447	2	0	0	2	0	0	0	NE
PROM_844020	6	0	0	6	0	1	55.17	NE
PROM_844109	8	0	0	8	0	1	141.62	NE
PROM_848012	20	0	18	2	0	0.3	10	GD
PROM_855454	7	0	0	7	0	0.8571	74.5	NE
PROM_855833	8	7	0	1	0	0.125	23	ES
PROM_857376	3	0	0	3	0	1	250.67	NE
PROM_860560	6	0	0	6	0	1	523.67	NE
PROM_860625	6	0	0	6	0	1	57.33	NE
PROM_863289	4	0	0	4	0	1	200.75	NE
PROM_863352	5	0	0	5	0	1	390.8	NE
PROM_866460	6	0	0	6	0	0.8333	125.4	NE
PROM_867930	2	0	0	0	2	1	656.5	GA
PROM_869445	8	0	0	0	8	1	906.88	GA
PROM_869493	9	0	0	0	9	1	641.67	GA
PROM_869829	2	0	0	0	2	0.5	30	GA
PROM_871172	3	0	0	0	3	0.6667	322	GA
PROM_872836	5	0	0	0	5	1	244.4	GA
PROM_876008	6	0	0	6	0	0.8333	82	NE
PROM_877115	6	0	0	6	0	0.6667	225.75	NE
PROM_878241	5	0	0	5	0	1	78.6	NE
PROM_879433	10	0	0	10	0	0.9	412.33	NE
PROM_880135	4	0	0	4	0	1	84.5	NE
PROM_885162	15	0	12	3	0	0.4667	108.57	GD
PROM_891381	9	0	0	9	0	0.6667	16.33	NE
PROM_891397	9	0	0	9	0	0.6667	16.33	NE
PROM_895168	5	0	5	0	0	0.6	2.67	GD
PROM_898980	3	0	0	3	0	0.3333	1	NE
PROM_902931	4	0	0	4	0	1	59	NE
PROM_904279	6	0	0	6	0	1	110.67	NE
PROM_906742	5	0	0	5	0	0.8	11.5	NE
PROM_910213	8	0	0	8	0	1	213.62	NE
PROM_913203	5	0	0	5	0	0.8	137.75	NE
PROM_916739	9	0	0	9	0	1	99.22	NE
PROM_921159	5	3	0	0	2	0.2	149	ES
PROM_921307	12	1	0	0	11	0.8333	180.9	GA
PROM_925905	9	0	0	0	9	1	59.22	GA
PROM_925989	9	0	0	0	9	1	66.22	GA
PROM_926578	3	0	0	0	3	1	122.67	GA
PROM_930256	5	0	0	0	5	1	522.6	GA
PROM_933320	4	0	0	0	4	1	208	GA
PROM_934969	7	5	0	2	0	0.4286	109.67	ES
PROM_935012	8	5	0	3	0	0.5	97	ES
PROM_946178	5	0	0	5	0	1	75.6	NE
PROM_947510	3	0	0	3	0	1	210.33	NE
PROM_948952	5	0	0	5	0	1	143.8	NE
PROM_950747	6	0	0	6	0	1	47.83	NE
PROM_952177	5	0	0	5	0	0.8	19	NE
PROM_953497	2	0	0	2	0	1	16.5	NE
PROM_954994	7	0	0	7	0	0.8571	41.67	NE
PROM_956517	5	0	0	5	0	1	56	NE
PROM_959517	6	0	0	6	0	1	86.33	NE
PROM_959678	6	0	0	6	0	0.8333	39.4	NE
PROM_961516	7	0	0	7	0	0.5714	196.5	NE
PROM_962334	2	0	0	2	0	1	108	NE
PROM_964827	4	0	0	4	0	1	142.25	NE
PROM_964914	10	0	0	10	0	1	75.3	NE
PROM_966642	7	0	0	7	0	1	194.29	NE
PROM_966667	8	0	0	8	0	1	173.5	NE
PROM_969175	5	0	0	5	0	1	177.8	NE
PROM_969293	4	0	0	4	0	1	109	NE
PROM_974024	5	0	0	5	0	0.8	14.25	NE
PROM_974579	8	0	0	8	0	1	111.12	NE
PROM_975796	8	0	0	8	0	1	136.88	NE
PROM_978483	5	0	0	5	0	1	308.8	NE
PROM_980097	7	0	0	7	0	0.8571	70.83	NE
PROM_981025	6	0	0	6	0	1	110	NE
PROM_983618	1	0	0	1	0	1	1	NE
PROM_985757	2	0	0	2	0	1	161	NE
PROM_985837	5	0	0	5	0	1	122.2	NE
PROM_988318	6	0	0	6	0	0.8333	64	NE
PROM_989976	5	0	0	5	0	1	284.4	NE
PROM_991407	6	0	0	6	0	0.8333	62.8	NE
PROM_992076	8	0	0	8	0	0.375	35.33	NE
PROM_992093	7	0	0	7	0	0.2857	42.5	NE
PROM_993457	4	0	0	4	0	1	90.25	NE
PROM_997756	5	0	0	5	0	0.4	14.5	NE
PROM_997776	4	0	0	4	0	0.25	6	NE
PROM_999650	4	0	0	4	0	0.5	70	NE
PROM_999760	6	0	0	6	0	0.8333	80.4	NE
PROM_1000991	7	0	0	7	0	0.8571	70.67	NE
PROM_1004495	6	0	0	6	0	1	69.33	NE
PROM_1007320	2	0	0	2	0	1	33.5	NE
PROM_1010606	4	0	0	4	0	0.75	174.33	NE
PROM_1013443	3	0	0	3	0	1	132	NE
PROM_1014816	1	0	0	1	0	1	5	NE
PROM_1019822	7	0	0	7	0	1	115.86	NE
PROM_1020157	6	0	0	6	0	0.6667	18.5	NE
PROM_1026900	3	0	0	3	0	0.6667	209.5	NE
PROM_1029502	15	0	9	6	0	0.6667	28.1	GD
PROM_1034557	6	0	0	6	0	1	304.67	NE
PROM_1037264	6	0	0	6	0	1	111.17	NE
PROM_1037335	6	0	0	6	0	1	152	NE
PROM_1038768	1	0	0	1	0	1	36	NE
PROM_1039582	15	0	0	15	0	1	84.93	NE
PROM_1039922	4	0	0	4	0	1	765.5	NE
PROM_1042582	5	0	0	5	0	1	294.8	NE
PROM_1046142	6	0	0	6	0	0.6667	180	NE
PROM_1046152	6	0	0	6	0	0.6667	180	NE
PROM_1047655	4	0	0	4	0	1	148	NE
PROM_1048528	4	0	0	4	0	1	77	NE
PROM_1049331	2	0	0	2	0	1	171	NE
PROM_1050332	3	0	0	3	0	0.6667	66.5	NE
PROM_1052496	10	0	0	10	0	1	215.1	NE
PROM_1053960	5	0	0	5	0	0.4	57	NE
PROM_1055653	6	0	0	6	0	0.3333	150.5	NE
PROM_1057484	4	0	0	4	0	0.75	17.33	NE
PROM_1058539	5	0	0	5	0	1	203.4	NE
PROM_1060222	6	0	0	6	0	1	179.17	NE
PROM_1061623	5	0	0	5	0	0.6	45.33	NE
PROM_1061710	4	0	0	4	0	1	157.25	NE
PROM_1065351	7	0	0	0	7	1	248.43	GA
PROM_1065668	10	0	0	10	0	1	119.3	NE
PROM_1068064	8	0	0	8	0	1	101.88	NE
PROM_1070845	7	0	0	7	0	1	192.86	NE
PROM_1073331	1	0	1	0	0	1	14	GD
PROM_1077489	1	0	0	1	0	1	57	NE
PROM_1078472	7	0	0	7	0	1	77.86	NE
PROM_1080523	7	0	0	7	0	1	252.57	NE
PROM_1087629	4	0	0	4	0	0.75	74	NE
PROM_1089174	6	0	0	6	0	1	195	NE
PROM_1089369	6	0	0	6	0	0.6667	294.5	NE
PROM_1090428	9	1	0	8	0	0.8889	193.38	NE
PROM_1091754	4	4	0	0	0	0	0	ES
PROM_1094292	7	0	0	7	0	1	82.71	NE
PROM_1095317	12	0	0	12	0	1	244.83	NE
PROM_1096568	5	0	0	5	0	0.8	45	NE
PROM_1097252	4	0	0	4	0	1	61.25	NE
PROM_1098311	4	0	0	4	0	0.75	58	NE
PROM_1099213	2	2	0	0	0	0	0	ES
PROM_1103667	3	0	0	0	3	1	916	GA
PROM_1105693	5	0	0	5	0	1	121	NE
PROM_1105698	5	0	0	5	0	1	121	NE
PROM_1107980	4	0	4	0	0	0.5	7	GD
PROM_1110449	6	0	4	2	0	0.5	49.67	GD
PROM_1114830	4	0	0	0	4	1	224.75	GA
PROM_1115312	4	0	0	0	4	1	818.5	GA
PROM_1115418	4	0	0	0	4	1	651.25	GA
PROM_1119109	4	0	0	4	0	0.75	77.33	NE
PROM_1121992	7	0	0	7	0	0.8571	31.5	NE
PROM_1122980	6	0	0	6	0	1	126.17	NE
PROM_1123752	7	0	0	7	0	1	378.71	NE
PROM_1125800	4	0	0	4	0	0.75	25.67	NE
PROM_1126082	6	0	0	6	0	1	252.83	NE
PROM_1126164	4	0	0	4	0	1	302	NE
PROM_1126934	1	0	0	1	0	1	431	NE
PROM_1129677	4	0	0	4	0	1	175.25	NE
PROM_1129721	4	0	0	4	0	1	175.25	NE
PROM_1131009	4	0	0	4	0	1	58.75	NE
PROM_1131063	4	0	0	4	0	1	58.75	NE
PROM_1133895	4	0	0	4	0	0.75	307	NE
PROM_1133944	3	0	0	3	0	0.6667	458.5	NE
PROM_1136017	6	0	0	6	0	0.8333	93.2	NE
PROM_1136840	4	0	0	4	0	1	37.5	NE
PROM_1140612	10	5	0	5	0	0.5	451.4	NE
PROM_1140648	9	4	0	5	0	0.5556	451.4	NE
PROM_1141549	9	0	0	9	0	0.6667	396	NE
PROM_1145141	9	0	0	9	0	0.7778	105.14	NE
PROM_1145964	5	0	0	5	0	1	172.4	NE
PROM_1149139	4	0	0	0	4	1	695	GA
PROM_1149180	3	0	0	0	3	1	401.67	GA
PROM_1154338	4	0	0	0	4	1	147	GA
PROM_1155565	12	0	0	12	0	0.9167	148.91	NE
PROM_1158376	6	0	0	6	0	0.8333	235.6	NE
PROM_1159773	3	0	0	3	0	0.3333	17	NE
PROM_1160705	3	0	0	3	0	1	106	NE
PROM_1161525	3	0	0	3	0	1	27	NE
PROM_1161688	3	0	0	3	0	1	115.67	NE
PROM_1163100	5	1	0	4	0	0.6	57	NE
PROM_1164701	9	4	0	5	0	0.3333	102.67	NE
PROM_1164732	8	3	0	5	0	0.375	102.67	NE
PROM_1165411	2	0	0	2	0	1	63.5	NE
PROM_1166975	2	0	0	2	0	1	71.5	NE
PROM_1167308	4	0	0	4	0	0.75	416	NE
PROM_1169460	3	0	0	3	0	1	93.67	NE
PROM_1172816	4	0	0	4	0	1	413.75	NE
PROM_1173994	10	0	0	10	0	1	159.1	NE
PROM_1180755	4	0	0	4	0	0.75	44.67	NE
PROM_1181568	8	0	2	0	6	0.875	460.43	GA
PROM_1184974	3	0	0	3	0	1	52.33	NE
PROM_1189025	2	0	0	2	0	1	964.5	NE
PROM_1191112	8	0	0	8	0	0.875	100.57	NE
PROM_1191263	11	0	0	11	0	0.7273	200.38	NE
PROM_1193364	5	0	0	5	0	0.8	355.75	NE
PROM_1193566	5	0	0	5	0	0.8	317	NE
PROM_1194582	7	0	0	7	0	1	101.86	NE
PROM_1195480	1	0	0	1	0	1	71	NE
PROM_1195828	3	0	0	3	0	0.3333	399	NE
PROM_1196456	5	0	0	5	0	1	155	NE
PROM_1199045	2	0	0	2	0	1	50.5	NE
PROM_1203753	9	0	0	9	0	0.8889	46	NE
PROM_1206011	3	0	0	3	0	1	29.33	NE
PROM_1207401	7	0	0	7	0	1	64.14	NE
PROM_1208420	3	0	0	3	0	0.6667	126.5	NE
PROM_1209775	5	0	0	5	0	0.8	206	NE
PROM_1211928	8	0	0	8	0	1	126.38	NE
PROM_1213769	3	0	0	3	0	1	99	NE
PROM_1213787	4	0	0	4	0	1	79	NE
PROM_1215178	4	0	0	4	0	1	1000	NE
PROM_1216746	5	0	0	5	0	1	272.6	NE
PROM_1217298	6	0	0	6	0	1	138.5	NE
PROM_1217344	4	0	0	4	0	1	126.25	NE
PROM_1220531	8	0	0	8	0	1	136.12	NE
PROM_1222263	4	0	0	4	0	1	149.75	NE
PROM_1222362	5	0	0	5	0	1	68	NE
PROM_1224377	6	0	0	6	0	1	29	NE
PROM_1230019	3	0	0	3	0	0.3333	38	NE
PROM_1237192	12	0	0	12	0	0.9167	42.36	NE
PROM_1240842	4	0	0	4	0	1	168.75	NE
PROM_1245449	7	0	0	7	0	0.8571	205.67	NE
PROM_1246266	4	4	0	0	0	0	0	ES
PROM_1246860	4	2	0	2	0	0.25	57	NE
PROM_1248144	7	3	0	4	0	0.5714	231.5	NE
PROM_1249738	5	2	0	3	0	0.6	60.67	NE
PROM_1250696	7	0	0	7	0	0.8571	128.17	NE
PROM_1252253	5	0	0	5	0	1	216.2	NE
PROM_1256265	3	0	0	3	0	1	20	NE
PROM_1256275	3	0	0	3	0	1	20	NE
PROM_1256994	4	0	0	0	4	1	352	GA
PROM_1260039	4	0	0	4	0	1	25	NE
PROM_1261823	4	0	0	4	0	0.75	47	NE
PROM_1262164	3	0	0	3	0	1	15	NE
PROM_1263980	8	0	0	8	0	0.875	320	NE
PROM_1264041	8	0	0	8	0	0.875	273.43	NE
PROM_1265989	3	1	0	2	0	0.6667	119	NE
PROM_1268492	6	0	0	6	0	1	242.17	NE
PROM_1269006	6	0	0	6	0	0.8333	166	NE
PROM_1270362	6	0	0	6	0	1	191.83	NE
PROM_1271449	6	0	0	6	0	1	146.67	NE
PROM_1272292	4	0	0	4	0	1	206.75	NE
PROM_1276244	11	0	0	11	0	0.6364	50	NE
PROM_1277728	4	0	0	4	0	1	140.25	NE
PROM_1279146	4	0	0	4	0	1	178.75	NE
PROM_1281879	7	0	0	7	0	0.8571	99.33	NE
PROM_1281916	8	0	0	8	0	0.875	97.29	NE
PROM_1284836	7	0	0	7	0	0.8571	172.33	NE
PROM_1287225	5	0	0	1	4	1	366.4	GA
PROM_1289100	7	0	0	7	0	0.8571	226.5	NE
PROM_1291364	5	0	0	5	0	1	296.6	NE
PROM_1291490	10	0	0	10	0	0.6	247.67	NE
PROM_1295669	4	0	0	4	0	0.75	86.67	NE
PROM_1295727	3	0	0	3	0	1	80.67	NE
PROM_1297193	7	0	0	7	0	1	184.29	NE
PROM_1299172	5	0	0	5	0	0.8	27	NE
PROM_1299233	4	0	0	4	0	1	27	NE
PROM_1301329	7	0	0	7	0	0.8571	172	NE
PROM_1304153	5	0	0	5	0	0.8	88	NE
PROM_1304171	4	0	0	4	0	1	88	NE
PROM_1305479	7	0	0	7	0	0.8571	94.33	NE
PROM_1305512	9	0	0	9	0	0.8889	71.62	NE
PROM_1306852	2	0	0	2	0	1	72	NE
PROM_1308919	4	0	0	4	0	1	328.25	NE
PROM_1309618	5	0	0	5	0	1	407.2	NE
PROM_1311512	2	0	0	2	0	1	227	NE
PROM_1312024	4	0	0	4	0	1	26.75	NE
PROM_1314840	6	0	0	6	0	0.8333	95	NE
PROM_1317400	3	3	0	0	0	0	0	ES
PROM_1318505	1	0	0	1	0	1	857	NE
PROM_1319398	4	0	0	4	0	1	89	NE
PROM_1319740	3	0	0	3	0	1	40.33	NE
PROM_1322693	4	0	0	4	0	1	79.75	NE
PROM_1323851	6	0	0	6	0	1	47.67	NE
PROM_1324191	2	0	0	2	0	1	13.5	NE
PROM_1327166	8	0	0	8	0	0.875	230.86	NE
PROM_1327670	11	0	0	11	0	0.9091	71.4	NE
PROM_1331374	7	0	0	7	0	1	167.57	NE
PROM_1333982	9	0	0	9	0	0.8889	197	NE
PROM_1337853	4	2	0	2	0	0.5	53	NE
PROM_1337877	5	3	0	2	0	0.4	53	ES
PROM_1341922	5	0	0	5	0	1	89.6	NE
PROM_1342971	2	0	0	2	0	1	178.5	NE
PROM_1345160	10	0	0	10	0	0.9	113.33	NE
PROM_1346466	3	0	0	3	0	0.6667	37	NE
PROM_1346599	1	0	0	1	0	1	69	NE
PROM_1347301	3	0	0	3	0	1	66.67	NE
PROM_1348911	4	0	0	4	0	1	448.5	NE
PROM_1348969	5	0	0	5	0	1	636.4	NE
PROM_1351351	6	0	0	6	0	1	421.83	NE
PROM_1351478	7	0	0	7	0	1	352.14	NE
PROM_1354134	3	0	0	3	0	1	22.67	NE
PROM_1354154	3	0	0	3	0	1	22.67	NE
PROM_1359570	1	0	0	1	0	1	6	NE
PROM_1359744	6	0	0	6	0	1	306.5	NE
PROM_1360577	9	0	0	9	0	1	104.44	NE
PROM_1364196	5	2	0	3	0	0.6	38.33	NE
PROM_1365613	3	0	0	3	0	1	863.67	NE
PROM_1365829	9	0	0	9	0	0.7778	83	NE
PROM_1368427	6	0	0	6	0	1	123.33	NE
PROM_1368534	9	0	0	9	0	1	360.67	NE
PROM_1369235	5	0	0	5	0	1	129.8	NE
PROM_1370611	6	0	0	6	0	0.8333	145	NE
PROM_1375934	3	0	0	3	0	0.6667	55	NE
PROM_1376650	7	0	0	7	0	0.8571	328.5	NE
PROM_1379075	7	0	0	7	0	0.7143	23.2	NE
PROM_1379762	5	0	0	5	0	1	267.8	NE
PROM_1381872	9	0	0	9	0	0.7778	79.43	NE
PROM_1385428	7	0	0	7	0	0.7143	289.2	NE
PROM_1386313	5	0	0	5	0	0.8	120.5	NE
PROM_1386897	9	0	0	9	0	0.8889	147.75	NE
PROM_1387013	7	0	0	7	0	1	126.43	NE
PROM_1389788	5	0	0	5	0	0.8	263.25	NE
PROM_1393658	5	0	1	4	0	1	30.6	NE
PROM_1399307	4	0	0	4	0	1	106	NE
PROM_1400344	3	0	0	3	0	1	302.67	NE
PROM_1405389	8	0	0	8	0	1	47.38	NE
PROM_1410176	9	0	0	9	0	0.5556	352.2	NE
PROM_1411793	4	0	0	4	0	1	97.75	NE
PROM_1412420	4	0	0	4	0	0.5	25.5	NE
PROM_1413705	5	0	0	5	0	1	56.2	NE
PROM_1414174	2	0	0	2	0	1	135.5	NE
PROM_1414439	5	0	0	5	0	0.4	14	NE
PROM_1419915	5	0	0	5	0	1	419	NE
PROM_1419978	3	0	0	3	0	1	417	NE
PROM_1422212	5	0	0	5	0	1	169.8	NE
PROM_1422347	5	0	0	5	0	1	108	NE
PROM_1423182	3	0	0	3	0	1	293	NE
PROM_1427133	3	0	0	3	0	1	66	NE
PROM_1427375	4	0	0	4	0	1	71.25	NE
PROM_1428443	10	0	0	10	0	1	73.7	NE
PROM_1428549	10	0	0	10	0	1	44	NE
PROM_1432085	4	0	0	4	0	1	62	NE
PROM_1432186	6	0	0	6	0	1	101.33	NE
PROM_1432517	6	0	0	6	0	0.5	166.67	NE
PROM_1434761	7	0	0	7	0	0.8571	189	NE
PROM_1436823	8	1	0	7	0	0.625	66	NE
PROM_1446189	4	0	0	4	0	1	142.5	NE
PROM_1446546	2	0	0	2	0	1	311	NE
PROM_1446801	4	0	0	4	0	1	151	NE
PROM_1448229	3	3	0	0	0	0	0	ES
PROM_1451114	8	0	0	8	0	0.875	124.14	NE
PROM_1453458	4	4	0	0	0	0.25	2	ES
PROM_1460364	6	1	0	5	0	0.6667	160.5	NE
PROM_1460398	5	1	0	4	0	0.6	212.67	NE
PROM_1467584	9	3	0	0	6	0.6667	31.83	GA
PROM_1470099	8	0	0	0	8	1	359.25	GA
PROM_1470132	8	0	0	0	8	1	359.25	GA
PROM_1471592	6	0	0	0	6	1	96.67	GA
PROM_1471617	7	0	0	0	7	1	98	GA
PROM_1472929	4	0	0	0	4	1	383	GA
PROM_1473316	3	0	0	3	0	1	76.67	NE
PROM_1480050	6	0	1	5	0	1	111	NE
PROM_1484354	5	0	0	5	0	1	107.8	NE
PROM_1486652	6	0	0	6	0	0.8333	147.6	NE
PROM_1487355	4	0	0	4	0	1	46.5	NE
PROM_1487598	3	0	0	3	0	0.6667	186	NE
PROM_1488910	4	0	0	4	0	0.75	97.67	NE
PROM_1489011	4	0	0	4	0	1	118.25	NE
PROM_1490900	6	0	0	6	0	1	79.67	NE
PROM_1492606	5	0	0	5	0	0.8	227.75	NE
PROM_1495025	3	0	0	3	0	1	320.67	NE
PROM_1495830	6	0	0	6	0	0.6667	66.5	NE
PROM_1497447	7	0	0	7	0	1	276.71	NE
PROM_1497897	6	0	0	6	0	1	114.83	NE
PROM_1498255	6	0	0	6	0	0.8333	15.8	NE
PROM_1498376	7	0	0	7	0	0.5714	50.25	NE
PROM_1500511	5	0	0	5	0	1	95.6	NE
PROM_1506934	6	0	0	6	0	0.5	51	NE
PROM_1511765	12	0	0	12	0	0.75	27.78	NE
PROM_1512486	3	0	0	3	0	1	81.33	NE
PROM_1512620	5	0	0	5	0	0.8	35.5	NE
PROM_1518555	4	0	0	4	0	0.75	112.67	NE
PROM_1519316	4	0	0	4	0	1	90.75	NE
PROM_1519403	5	0	0	5	0	0.8	89.75	NE
PROM_1521120	5	0	0	5	0	1	255	NE
PROM_1522905	6	0	0	0	6	1	267.83	GA
PROM_1523827	3	0	0	0	3	1	99.67	GA
PROM_1525484	11	0	0	11	0	0.8182	38.89	NE
PROM_1535314	4	1	0	3	0	0.5	155	NE
PROM_1536401	6	0	0	6	0	1	256.5	NE
PROM_1536406	5	0	0	5	0	1	178.4	NE
PROM_1537539	6	0	0	6	0	0.6667	48.5	NE
PROM_1537593	6	0	0	6	0	0.6667	26.5	NE
PROM_1538289	9	0	0	9	0	0.5556	25.8	NE
PROM_1541739	5	0	0	5	0	0.8	120.5	NE
PROM_1541917	4	0	0	4	0	1	250	NE
PROM_1545382	5	0	0	5	0	0.6	65.33	NE
PROM_1545879	4	0	0	4	0	0.75	90.33	NE
PROM_1549307	5	0	0	0	5	1	349.8	GA
PROM_1550245	10	0	0	0	10	0.6	142.67	GA
PROM_1550356	7	0	0	0	7	0.5714	33	GA
PROM_1553843	2	0	0	2	0	1	340	NE
PROM_1553968	4	0	0	4	0	1	272.25	NE
PROM_1556447	7	0	0	7	0	1	410.71	NE
PROM_1558069	4	0	0	4	0	0.75	92.67	NE
PROM_1558119	5	0	0	5	0	0.8	152.75	NE
PROM_1560239	7	0	0	7	0	0.8571	154.33	NE
PROM_1560375	4	0	0	4	0	0.75	155.33	NE
PROM_1564675	4	0	0	4	0	1	43	NE
PROM_1568791	8	0	0	8	0	0.875	74.14	NE
PROM_1570270	4	0	0	4	0	1	133.75	NE
PROM_1574004	4	0	0	4	0	0.75	101.67	NE
PROM_1575600	6	0	0	6	0	0.6667	46	NE
PROM_1575661	5	0	0	5	0	0.6	46.33	NE
PROM_1576341	4	0	0	4	0	0.75	275.33	NE
PROM_1576637	3	0	0	3	0	1	60.67	NE
PROM_1581702	15	3	0	12	0	0.8	35	NE
PROM_1582646	8	0	1	7	0	0.25	92.5	NE
PROM_1586262	5	0	0	5	0	1	169.4	NE
PROM_1586989	4	0	0	4	0	1	219.25	NE
PROM_1593633	3	0	0	3	0	0.6667	124.5	NE
PROM_1597172	6	0	0	4	2	0.8333	250.4	NE
PROM_1597634	9	0	0	0	9	0.8889	164.12	GA
PROM_1597763	4	0	0	0	4	0.75	379.33	GA
PROM_1598473	6	0	0	0	6	1	491.17	GA
PROM_1602806	4	0	0	0	4	1	598.5	GA
PROM_1604503	6	0	0	0	6	0.6667	689	GA
PROM_1604564	6	0	0	0	6	0.5	636	GA
PROM_1605887	5	0	0	0	5	1	425.2	GA
PROM_1607443	3	0	0	0	3	1	924	GA
PROM_1608211	3	0	0	0	3	1	100.67	GA
PROM_1609498	7	1	0	6	0	0.5714	226	NE
PROM_1611261	4	2	0	2	0	0.5	64	NE
PROM_1612677	8	0	0	0	8	0.75	538.83	GA
PROM_1614752	6	0	0	6	0	1	51.5	NE
PROM_1615570	2	0	0	0	2	1	343	GA
PROM_1618015	8	0	0	8	0	0.75	37.83	NE
PROM_1618151	3	0	0	3	0	1	237.33	NE
PROM_1618826	3	0	0	3	0	1	570.67	NE
PROM_1618849	4	0	0	4	0	1	463.5	NE
PROM_1620352	1	0	0	1	0	1	9	NE
PROM_1622699	4	0	0	4	0	0.25	4	NE
PROM_1626160	4	0	0	4	0	1	188	NE
PROM_1626959	9	0	0	7	2	0.8889	109	NE
PROM_1630148	3	0	0	3	0	1	26	NE
PROM_1631312	7	0	0	7	0	0.8571	89.5	NE
PROM_1631410	5	0	0	5	0	1	88.4	NE
PROM_1636740	3	0	0	0	3	1	291.33	GA
PROM_1637309	7	0	0	0	7	1	361.43	GA
PROM_1641264	5	0	0	5	0	1	312	NE
PROM_1641377	7	0	0	7	0	0.8571	169	NE
PROM_1644821	4	0	0	4	0	1	115.25	NE
PROM_1645579	10	0	0	10	0	0.9	142.56	NE
PROM_1646313	5	0	0	5	0	1	121.2	NE
PROM_1647810	8	0	0	8	0	0.75	86.67	NE
PROM_1649078	2	0	0	2	0	1	71.5	NE
PROM_1651888	6	6	0	0	0	0	0	ES
PROM_1655324	2	0	0	2	0	1	5.5	NE
PROM_1658762	11	0	0	11	0	0.8182	29.56	NE
PROM_1661101	4	0	0	4	0	1	163.5	NE
PROM_1662589	4	1	0	0	3	0.75	994.67	GA
PROM_1662698	6	3	0	0	3	0.5	994.67	GA
PROM_1664088	4	0	0	0	4	0.5	2.5	GA
PROM_1664233	5	0	0	0	5	0.8	285.25	GA
PROM_1669073	2	0	0	0	2	1	498	GA
PROM_1669151	3	0	0	0	3	1	410.67	GA
PROM_1671161	5	0	0	5	0	1	88.8	NE
PROM_1675119	5	0	0	5	0	1	128.4	NE
PROM_1677366	2	0	0	2	0	0.5	3	NE
PROM_1679743	1	0	0	1	0	1	132	NE
PROM_1680829	3	0	0	3	0	1	101.33	NE
PROM_1680888	3	0	0	3	0	1	101.33	NE
PROM_1681316	8	0	0	8	0	0.875	85.71	NE
PROM_1683012	3	0	0	3	0	1	74.33	NE
PROM_1685950	6	0	0	6	0	1	209.5	NE
PROM_1691522	7	0	0	7	0	1	245	NE
PROM_1691672	3	0	0	3	0	1	443	NE
PROM_1694187	3	0	0	3	0	1	59.33	NE
PROM_1696318	4	0	0	4	0	1	102	NE
PROM_1700613	7	0	0	7	0	1	95.14	NE
PROM_1702965	5	0	0	5	0	1	116.4	NE
PROM_1703039	6	0	0	6	0	1	97.33	NE
PROM_1703787	6	3	0	3	0	0.5	151	NE
PROM_1704571	3	3	0	0	0	0	0	ES
PROM_1705995	4	0	0	4	0	1	139.5	NE
PROM_1718891	5	0	0	5	0	0.4	18	NE
PROM_1727759	9	0	0	9	0	1	262.11	NE
PROM_1728899	5	0	0	5	0	1	280.8	NE
PROM_1730212	3	3	0	0	0	0	0	ES
PROM_1733519	9	0	0	9	0	0.7778	214.71	NE
PROM_1735603	5	0	0	5	0	0.8	241	NE
PROM_1735660	4	0	0	4	0	1	285.75	NE
PROM_1736931	5	0	0	5	0	1	126.8	NE
PROM_1739191	6	0	0	6	0	1	183.83	NE
PROM_1740250	5	0	0	5	0	1	305.8	NE
PROM_1740899	1	0	0	1	0	1	32	NE
PROM_1741379	4	0	0	4	0	1	99.75	NE
PROM_1742137	4	0	0	4	0	1	76	NE
PROM_1747993	3	0	0	3	0	1	75.33	NE
PROM_1748067	4	0	0	4	0	1	152.25	NE
PROM_1751067	2	0	0	2	0	1	173.5	NE
PROM_1754213	7	0	0	7	0	0.8571	154.33	NE
PROM_1756583	6	0	0	6	0	1	93	NE
PROM_1758016	5	0	0	5	0	1	130.2	NE
PROM_1758167	9	0	0	9	0	0.7778	133	NE
PROM_1759311	4	0	0	4	0	0.5	199	NE
PROM_1761030	8	0	0	8	0	0.75	18.83	NE
PROM_1766658	7	0	0	7	0	1	30.71	NE
PROM_1770783	4	0	0	4	0	1	76.5	NE
PROM_1773427	10	0	0	10	0	1	42.3	NE
PROM_1776401	14	0	0	14	0	0.7857	244.64	NE
PROM_1776609	9	0	0	9	0	1	153.33	NE
PROM_1777042	9	0	0	9	0	1	75.89	NE
PROM_1778029	10	0	0	10	0	0.9	142	NE
PROM_1778637	10	0	0	10	0	1	194.3	NE
PROM_1779185	6	0	0	6	0	1	298.67	NE
PROM_1779496	8	0	0	8	0	1	129.38	NE
PROM_1780219	6	0	0	6	0	1	91	NE
PROM_1781339	7	0	0	7	0	1	105.71	NE
PROM_1813850	13	0	0	13	0	1	75.77	NE
PROM_1814640	8	0	0	8	0	1	133	NE
PROM_1814774	5	0	0	5	0	1	87.4	NE
PROM_1815646	10	0	0	10	0	0.8	126.25	NE
PROM_1818441	9	0	0	9	0	1	60.56	NE
PROM_1820148	3	0	0	3	0	1	147.67	NE
PROM_1820472	4	0	0	4	0	1	243.75	NE
PROM_1820742	7	0	0	7	0	1	308.14	NE
PROM_1827137	4	0	0	0	4	1	255	GA
PROM_1827879	8	0	0	0	8	1	212.88	GA
PROM_1828088	8	0	0	0	8	1	206	GA
PROM_1830340	6	0	0	6	0	1	89.33	NE
PROM_1830473	8	0	0	8	0	1	138	NE
PROM_1834437	8	0	0	8	0	1	181	NE
PROM_1836541	6	0	0	6	0	1	184.67	NE
PROM_1837568	5	0	0	5	0	1	238.2	NE
PROM_1837682	8	0	0	8	0	0.875	138.29	NE
PROM_1840585	4	0	0	4	0	1	133.25	NE
PROM_1842227	3	0	0	3	0	1	152.33	NE
PROM_1843021	7	0	0	7	0	0.7143	83	NE
PROM_1844627	4	0	0	4	0	0.75	63.33	NE
PROM_1844710	4	0	0	4	0	0.75	51	NE
PROM_1847543	5	0	0	5	0	0.8	161	NE
PROM_1849270	6	0	0	6	0	0.8333	217.2	NE
PROM_1849312	7	0	0	7	0	0.8571	186.33	NE
PROM_1851235	2	0	0	2	0	1	771.5	NE
PROM_1854034	5	0	0	5	0	1	54.2	NE
PROM_1855163	4	0	0	4	0	0.75	12.67	NE
PROM_1856112	6	0	0	6	0	1	88.67	NE
PROM_1856185	7	0	0	7	0	1	82.14	NE
PROM_1859079	8	0	0	8	0	0.75	21.5	NE
PROM_1859136	8	0	0	8	0	0.75	21.5	NE
PROM_1865447	5	0	0	5	0	0.8	64.5	NE
PROM_1865564	7	0	0	7	0	0.8571	75.83	NE
PROM_1869488	5	0	0	5	0	0.8	147.5	NE
PROM_1869513	4	0	0	4	0	0.75	180.33	NE
PROM_1870421	3	0	0	3	0	1	43.33	NE
PROM_1872122	7	0	0	7	0	1	107.57	NE
PROM_1878006	4	4	0	0	0	0	0	ES
PROM_1879446	8	2	0	6	0	0.625	44.6	NE
PROM_1880125	6	0	0	6	0	0.8333	595.4	NE
PROM_1884027	6	0	0	6	0	0.8333	91.4	NE
PROM_1884125	9	0	0	9	0	0.7778	259.14	NE
PROM_1884722	4	0	0	4	0	1	304	NE
PROM_1885923	5	0	0	5	0	1	113.2	NE
PROM_1886442	7	0	0	7	0	1	110	NE
PROM_1888226	6	0	0	6	0	0.6667	105.5	NE
PROM_1889409	3	0	0	3	0	0.6667	274	NE
PROM_1890870	5	0	0	5	0	1	232.8	NE
PROM_1894996	6	0	0	6	0	1	673.83	NE
PROM_1896209	13	0	0	13	0	1	155.15	NE
PROM_1899122	3	0	0	3	0	1	301.67	NE
PROM_1899147	4	0	0	4	0	1	254.75	NE
PROM_1901148	3	0	0	3	0	1	123.67	NE
PROM_1901799	3	0	0	3	0	0.6667	66	NE
PROM_1903132	5	0	3	2	0	0.8	39.75	GD
PROM_1903991	7	0	0	7	0	0.7143	12	NE
PROM_1909630	3	0	0	3	0	1	115	NE
PROM_1909663	3	0	0	3	0	1	115	NE
PROM_1913029	5	0	0	5	0	1	55.4	NE
PROM_1913186	11	0	0	11	0	1	82	NE
PROM_1915980	5	2	0	0	3	0.8	37.5	GA
PROM_1916100	7	0	0	0	7	1	182.29	GA
PROM_1917497	4	0	0	0	4	1	224.75	GA
PROM_1919062	2	0	0	0	2	1	428	GA
PROM_1920623	5	2	0	0	3	0.8	134	GA
PROM_1924950	4	0	0	4	0	1	148.75	NE
PROM_1925692	7	0	0	7	0	0.5714	106.75	NE
PROM_1925721	8	0	0	8	0	0.625	104	NE
PROM_1926287	7	0	0	7	0	1	175.86	NE
PROM_1929421	6	0	0	6	0	1	181.83	NE
PROM_1930820	8	0	0	8	0	0.875	28.43	NE
PROM_1932220	8	0	0	8	0	1	174.75	NE
PROM_1933887	8	1	0	7	0	0.875	235	NE
PROM_1933897	8	0	0	8	0	0.875	235	NE
PROM_1935866	8	0	0	8	0	1	98	NE
PROM_1940634	5	0	0	5	0	1	33.8	NE
PROM_1942010	4	0	4	0	0	0.5	6.5	GD
PROM_1945079	2	0	0	0	2	1	140.5	GA
PROM_1945136	3	0	0	0	3	1	102.33	GA
PROM_1945403	4	0	0	0	4	1	60.25	GA
PROM_1947264	4	0	0	0	4	1	657.5	GA
PROM_1947348	4	0	0	0	4	1	429.75	GA
PROM_1948485	3	0	0	3	0	0.6667	47.5	NE
PROM_1953994	3	0	0	3	0	1	434.67	NE
PROM_1954342	1	0	0	1	0	1	136	NE
PROM_1954371	2	0	0	2	0	1	171.5	NE
PROM_1956540	10	0	0	10	0	1	100.1	NE
PROM_1956600	9	0	0	9	0	1	110.78	NE
PROM_1959660	7	1	0	6	0	0.5714	267	NE
[truncated: 3,841 more rows]

## Sheet: Dataset S1D
Essentiality calls for plasmid pMAB23
#genes: ES=0, GD=1, NE=21, GA=0, N/A=0; #intergenic regions: ES=0, GD=1, NE=12, GA=0, N/A=3
Name	Gene or intergenic region	Description	TAs	ES sites	GD sites	NE sites	GA sites	saturation	mean	call
MAB_p01	annotated gene	Putative transcriptional rgulator	7	0	0	7	0	1	317.29	NE
MAB_p02	annotated gene	Conserved hypothetical protein	6	0	0	6	0	0.8333	217.6	NE
MAB_p03	annotated gene	Conserved hypothetical protein	2	0	0	2	0	1	26.5	NE
MAB_p04c	annotated gene	Putative resolvase/invertase/recombinase	5	0	0	5	0	1	145.8	NE
MAB_p05c	annotated gene	Mercury resistance operon repressor MerR	3	0	0	3	0	1	368.33	NE
MAB_p06	annotated gene	Mercuric reductase MerA	15	0	0	15	0	1	212.87	NE
MAB_p07	annotated gene	Mercuric transporter MerH	4	0	0	4	0	0.75	74	NE
MAB_p08	annotated gene	Alkylmercury (organomercurial) lyase MerB	4	0	0	4	0	1	358	NE
MAB_p09	annotated gene	Probable FAD-dependent pyridine nucleotide-disulphide oxidoreductase	17	0	0	17	0	1	142.47	NE
MAB_p10	annotated gene	Putative resolvase/invertase/recombinase	10	0	0	10	0	1	56.2	NE
MAB_p11	annotated gene	Conserved hypothetical protein	9	0	0	9	0	1	112.22	NE
MAB_p12	annotated gene	Conserved hypothetical protein	7	0	0	7	0	1	134.71	NE
MAB_p13	annotated gene	Conserved hypothetical protein	35	0	0	35	0	0.8286	73.69	NE
MAB_p14	annotated gene	Conserved hypothetical protein	16	0	0	16	0	0.8125	64.62	NE
MAB_p15c	annotated gene	TraA/ATP-dependent exoDNAse/relaxase	28	0	0	28	0	0.9643	139.04	NE
MAB_p16c	annotated gene	Putative replication protein RepA	7	0	6	1	0	0.5714	101.5	GD
MAB_p17	annotated gene	Conserved hypothetical protein	3	0	0	3	0	1	202.67	NE
MAB_p18c	annotated gene	Conserved hypothetical protein	6	0	0	6	0	0.8333	222.6	NE
MAB_p19c	annotated gene	Conserved hypothetical protein	3	0	0	3	0	0.6667	9.5	NE
MAB_p20c	annotated gene	Cobyrinic acid a,c-diamine synthase or chromosome partitioning protein ParA	11	0	0	11	0	0.8182	62.56	NE
MAB_p21c	annotated gene	Conserved hypothetical protein	16	0	0	16	0	1	175.38	NE
MAB_p22c	annotated gene	Mercuric transporter MerT	7	0	0	7	0	1	291	NE
start_MAB_p01	intergenic_region		5	0	0	5	0	0.8	447.25	NE
MAB_p03_MAB_p02	intergenic_region		0	0	0	0	0	0	0	N/A
MAB_p04c_MAB_p03	intergenic_region		9	0	0	9	0	1	176.67	NE
MAB_p06_MAB_p05c	intergenic_region		9	0	0	9	0	0.5556	29	NE
MAB_p07_MAB_p06	intergenic_region		1	0	0	1	0	1	70	NE
MAB_p08_MAB_p07	intergenic_region		3	0	0	3	0	0.6667	78	NE
MAB_p10_MAB_p09	intergenic_region		5	0	0	5	0	0.8	226	NE
MAB_p11_MAB_p10	intergenic_region		0	0	0	0	0	0	0	N/A
MAB_p12_MAB_p11	intergenic_region		7	0	0	7	0	1	307	NE
MAB_p15c_MAB_p14	intergenic_region		0	0	0	0	0	0	0	N/A
MAB_p16c_MAB_p15c	intergenic_region		4	0	0	4	0	0.75	5	NE
MAB_p17_MAB_p16c	intergenic_region		16	0	16	0	0	0.4375	2.57	GD
MAB_p18c_MAB_p17	intergenic_region		5	0	0	5	0	1	222.8	NE
MAB_p19c_MAB_p18c	intergenic_region		24	0	0	24	0	0.9167	212.77	NE
MAB_p21c_MAB_p20c	intergenic_region		7	0	0	7	0	0.7143	8.6	NE
MAB_p21c_end	intergenic_region		19	0	0	19	0	1	168.74	NE
